# Supplementary material for: Kupeantha (Coffeeae, Rubiaceae), a new genus from Cameroon and Equatorial Guinea
Source: PLoS One. 2018 Jun 26;13(6):e0199324. doi: 10.1371/journal.pone.0199324 (PMC6019108; doi:10.1371/journal.pone.0199324)
Supplement: S1 File — (FAS) [file pone.0199324.s002.fas]

>Gardenia_thunbergia_DQ180549_DQ180583_DQ180514_
GGGTTAGAATTCATAAAATCGGCTCCCTAATAACCAACCCATCACTTCGCATTATTTCGATCTAAAGCTAAAGAACCAGT
CAAGATGTGATATATCGGTCACATCCTTGCAGCAACTGA-----ATTTTCTGTTTTTGCAAAAATAAATATGA-TTTTAA
GTTGG------AAAGCAAAATAGAGAAGAAAGCTGTGGATAAATGGAAGGATGAGAGAAAGAGAAAAAATATCTATGATA
TAGAATTCCAATATGTAAGGTCTATAAGTGATCTCATAAAAGGCAGTGTAATAAAGCATCAATACTGATTCATCCATAAT
TAAATGACTCTTCTTATAGAACA----TTATAGTAGAACATTATAGAACAAAAC--------------AAAAAAAAATAA
AGAGCTTCGAGCCAATAAAGACTGAGAAAATTGACTCAAGAACAAATTTCATTACAAAGCTCCGTTGTAAAATTTGGACC
TAAACATTAAGGTAAGAAGTGATGGGAACGATGGAAACTGTGAATCCAAAAGATTTTATTAAAAATGAATCTTAATGATT
CGCCGGTCGGGATGGCGGAACAAACTGGAGATCAATTCATCTATTCTGAGAAGTCACGAGATAATCCTAAAATTGAAATG
GAAAAGTAAATATTCGCCCGCGAAAAC-TTT-CTTTTTTTGAATTCCTAAATTTGAACGATAAAAA-----------AAT
TTAT-AAAAAAA---TAACAATATGATTTCTAAAATCAAAAATCTACTCAAACAAGATACACAAATTGCTGATATATTAG
ATGAAATCTCAAAGAATCCCACGATTCAATAGATTAAATTTAAAAA--------ATACATGTCTATTTTATT--------
-----AATTAATGAAAATTCTATCTTACCTCAAATTAAAACTTTTTATTTTTGAATCCTTTTATTCAAATTCGCGAGGAG
CCAGATGAGAAGAAATTCTCACGTCTGGTTCTGTAGTAGAGATGGAATTCAGAAAGAACCATCAACTATAACCCCAAAAG
AACCAGATTCCGTAAACAACATAGAGGAAGAATGAAAGGAATATCTTATCGAGGGAATCATATATGTTTCGGTAAATTTG
CTCTT-CAGGCACTTGAA?CTAAGTGATAACTTTCAAATTCAGAGAAACCCTGGAATTAATAAAAAGGGGCAATTCTGAG
CCAAATCCCATTTTCCGAAACCAAAGG--------------TG----AAAAAGGGATAGGTGCAGAGACTCAACGGAAGC
TGTTCTAACAAATGGAGTTGGCTGCATTAGTAGAGAAATCTTTCCATCGAAAATTCCGAAAGTATAAAGTGAAGGATAAA
CGTATATATACGTATTGAATACTATATCAAATGATTAAT-----------------------GACGACTCGACTGAATCT
GTATTTTTTATATGAAAACGGAAGA--------GAATAGATTCCACATTGAAGAAAGAATCGAATATTCATTGATCAAAT
GATTCACTCCATAGTCTGATAGATCTTTTCAAGAATTGATTAATCGGACGAGAATAAAGATAGAGTCCCGTTCTACATGT
CAATGTCGGCAACAATGAAATTTATAGTAAGAGGAAAATCCGTCGACTTTAAAAATCGTGAGGGTTCAAG-TCCCTCTAT
CCCCAAAAAATATATTTGATCCCCCAACTATTTATCCTATCCCCTTTTCGTTAGCGGTTCAAAATACCTTATTCATTTAC
TCTATTCTCTTAGAAATCGATCTGGACGGAAAAGCCCTTTTCTTATCACAAATCTTGTGTTATTTATGAT-----ATACA
TATAAAT----------GAGCAAGAAATACCCATTTGAATGGTTTACAATCGATATAACTACTCATACTGAAACTTACAA
AGTACTCT--------TTTTTAAGATCCAAGAAATTCTAGTACCTAGATAAAACTTTGTAATCCCCTTTCCTTCTTTTAA
TTGACATAGACCCCCTTTTTCTCATAAAATGAGGATGCTACATTGGGACTGGTCGGGATAGCTCAGCTGGTAGAGCAGAG
GACTGAAAATCCTCGTGT?AAAAGTTATTTTATGTATCAATCCTTACATCTCCTACTACTGGCGGAGTAACAGCCAGTTT
TGGTATGTTGGGTGATATCATTATTGCCGAACCCGATGCCTATATTGCATTTGCAGGTAAAAGAGTAATTGAACAAACAT
TGAATACAACAGTACCTGAAGGTTCACAAGCCGCCGAATATTTATTCCAGAAGGGTTTATTCGACCTAATCGTACCGCGT
AATCTTTTAAAAAGCGTTCTTAGTGAGTTATTTCAGTTCCATGCTTTCGTTCCTTTGAA------TCAAAATGAAACAGA
GCACTAAGTTCAACAATTATTTGTTATTTGTAATAAACGAGTAGTTAGTTTATCGGAATCAAAGGAAATAAGAATGGAAT
TTTCTTTGGTGACA-----TAAGTTCGAATTGTAGAACGAATCAAAAGTTGTGGATAATTCTTTTTTACTTATATTTCT-
-----------GATTCTTAATTAAATTTTTAATTAAGAAGTCTCTATCAAAAAAAA--GATTGAATTTTTCAAATTAGGC
AAACAAAACGAATTTCTTATTTTTATCTTACGTATATAA-----------------------TTCAAATAAAAAATAAAA
AATAA-GAG---------------------TTTTTT-------ATTTTTCTCTATTTCCATTTCCCCAAAATCCCTT-TT
TAGCTAAAAATTTCTGTTGGTTCGGATTCTGACGAATCTTTCCATAATGTGTAACAAACTCTTTCTTTATTAAATTAGAA
TACAAGAATAAAAGAAAAGACAAAGAAAAGAAAAAAGTAGATTATCATACATACCTTTC------GTGTAGAATAAAAA-
----GATTCGAAAGATAAAAA-GATAAATAAATGAATTTATTTCTTTCTACACCCCTTGCGTTTATTCTATAATATTCAC
TTAGATATTTAAATATAGATATATAGATACTTAGATCTATA-----CTACGAATTTAAAATTGAATTAAATTAATAATAA
AATAGAAA-------------------------------------------------------------TTTAAAATTCA
TAAGAATTCAAATTCTTTCAAATTCTTAATTATAATTATTATAAGATATCTTTATTTATAAATAATAATAACAGGTACAA
ATAATAAA----------------------TCGAGGCACCCATTC-TATGATAACTTTCAGCTTTCCCTC
>Coffea_arabica_DQ153727_DQ153845_DQ153478_
?????????????????????GCCCCCTAATAACCAACCCATCACTTCGCATTATCTCGATCTAAAGCTAAAGAACCAGT
CAAGATGTGACCGATATATCACATCCTTGCAGCAACTGAAATTT-TTTTATGTTCTTGCAAAAATAAATATGA-TTTTAA
GTTGG------AAAGCAAAATAGAGAAGAAAGCTGTGGATAAATGGAAGGATGAGAGAAAGAGAAAAAATATCTATGATA
TAGAATTCCAATATGTAAGGTCTATGAGTGATCTCATAAAAGGCAGTGTAATAAAGCATCAATACTGATTCATCCATAAT
TAAATGACTCTTCTTATAGAACATT--TTATAGTAGAACATTATAGAATAAAAC-------------AAAAAAAAAATAA
AGAGCTTCGAGACAATAAAGACTGAGAAAATTGACTCAAGAACAAATTTCATTACTAAGCTCCGTTGTAAAATTTGGACC
TAAACATTAAAGTAAGAAGTGATGGGAACGATGGAAACTGTGAATCCAAAAGATTTTATT-AAAATGAATCTTAATGATT
CGCCGGTCGGGATGGCGGAACAAACCGGAGACCAATTCATCTATTCTGAGAAGTAACGAGATAATCCTAAAATTGAAATG
GAAGAGTAAATATTCGCCCGCGAAAAC-TTT-C-TTTTTTAAATTCCTAAATTTGAACGATAAAAAAAAAAAAA--CAAT
TTAT-AAAAAAA---TAACAATATGATTTCTAAAATCAAAAATCTACTAAAACAAGATACACAAATTACTTATATATTAG
ATGAAATCTCAAAGAATCCCACGATTCAATATATTAAATTTAAAA---------ATACATGTCTATTTTATT--------
-----AATTAATGAAAATTGTATCTTACCTCAAATTCAAATTTTTTATTTTTGAATCCTTTTATTCAAATTCGCGAGGAG
CCAGATGAGAAGAAATTCTCACGTCTGGTTCTGTAGTAGAGATGTAATTCAGAAAGAACCATCAACTATAACCCCAAAAG
AACCAGATTCCGTAAACAACATAGAGGAAGAATGAAAGGAATATCTTATCGAGGGAATCGTATATGTTTCGGTAAATTTG
CTCTT-CAGGCACTTGAA?CTAAGTGATAACTTTCAAATTCAGAGAAACCCTGGAATTAATAAAAAGGGGCAATCCTGAG
CCAAATCCCGTTTTCCGAAACCAAAGGAAAGGTTCAGAAAGTG----AAAAAAGGATAGGTGCAGAGACTCAACGGAAGC
TGTTCTAACAAATGGAGTTGGCTGCGTTAGTAGAGAAATCTTTCCATCTAAAATTCCGAAAGGATAAAGTGAAGGATAAA
CGTATATA--CGTATTGAATACTATATTAAATGATTAAT-----------------------GACGACTCAACTGAATCT
GTATTTTTTATATAAAAATGGAAGAATTGGTGTGAATAGATTCCACATTGAAGAAAGAATCGAATATTCATTGATCAAAT
GATTCACTCCATAGTCTGATAGATCTTTTCAAGAATTGATTAATCGGACGAGAATAAAGATAGAGTCCCGTTCTACATGT
CAATGTCGGCAACAATGAAATTTATAGTAAGAGGAAAATCCGTCGACTTTAAAAATCGTGAGGGTTCAAG-TCCCTCTAT
CCCCAAAAAACATATTTGATCCCCCAACTATTTATCCTATCCCCCTTTCGTTAGCGGTTCAAAAAACCTTATTCATTTAC
TCTATTCTCTTAGAAATCGATCTGGACGGAAAAGCCCTTTTCTTATCACAAATCTTGTGTTATTTATGAT-----ATACA
TATAAATGAACATCTTTGAGCAAGAAATACCCATTTGAATGGTTTACAATCGATATAACTATTCATACTGAAACTTACAA
AGTACTCT--------TTTTTAAGATACAAGAAATTCTAGTACCTAGATAAAATTTTGTAATCCCCTTTCCTTCTTTTAA
TTGACATAG-CCCCCCTTTTCTCATAAAATGAGGATGCTACATTGGGACTGGTCGGGATAGCTCAGATGGTAGAGCAGAG
GACTGAAAATCCTCGTGT??????????????????????TCCTTACATCTCCTACTACTGGCGGAGTAACAGCCAGTTT
TGGTATGTTGGGTGATATCATTATTGCCGAACCCAACGCCTATATTGCATTTGCAGGTAAAAGAGTAATTGAACAAACAT
TGAATACAACAGTACCTGAAGGTTCACAAGCCGCTGAATATTTATTCCAGAAGGGTTTATTCGACCTAATCGTACCGCGT
AATCTTTTAAAAAGCGTTCTTAGTGAGTTATTTAAGTTCCATGCTTTCGTTCCTTTGAA------TCAAAATGAAACAGA
GCACTAAGTTCAACAATTATTTGTTATTTGTAATAAACGAGTAGTTAGTTTATCGGAATCAAAGGAAATAAGAATGGAAT
TTTCTTTGGTGGCA-----TAAGTTCAAATTGTAGAACGAATCAAAAGTTGTGGATAATTCTTTTTTACTTATATTTCTT
ATTTCT-----GATTCTTAATTCAATTTTTTATTAAGAAGTCTATATTAAAAAAAAA-GATTGAATTCTTCAAATTAGGC
AAACAAAACGAATTTCTTATTTTTATCTTACGTA-----------------------------TCAAATAAAATATAAAA
AAAAAAGAG---------------------TTTTTTTTTT---ATTTTTCTCTATTTCCATTTCCCCAAAATCCCTTATT
TAGCTAAAAATCTCTGTTGGTTCGGATTCTAACGAATCTTTCGATAATGTGTAACAAACTCTTTCTTTATTAAATTAGAA
TACAAGAATAAAA-----GACAAAGAAAAGAAAAAA-TAGATTATCATACATACCTTTCCCTTTCGTGTAGAATAAAAAG
AAAAGATTCAAAAGATAAAAAAGATAAATAAATTCATTTATTTCCTTCTACACTCCTTGCGTTTATTCTATA-TATTTAC
TTAGATATTTAAATATAGATATATAGATACTTAGATCTATA-----CTAAGAATTTAAAATTGAATTAAATTAATAATAA
AATATAAA-------------------------------------------------------------TTTAAAATTCA
TAAGAATTCAAA----------TTCTTAATTATAATTATTATAAGATATCTTTATTTATAAATAATAATAACAGGTACAA
ATAATAAA----------------------TCGAGGCAC???????????????????????????????
>Coffea_ebracteolata_DQ153641_DQ153759_DQ153392_
?????????????????????GCCCCCTAATAACCAACCCATCACTTCGCATTATCTCGATCTAAAGCTAAAGAACCAGT
CAAGATGTGACCGATATATCACATCCTTGCAGCAACTGAAATTTATTTTATGTTCTTGCAAAAATAAATATGA-TTTTAA
GTTGG------AAAGCAAAATAGAGAAGAAAGCTGTGGGTAAATGGAAGGATGAGAGAAAGAGAAAAAATATCTATGATA
TAGAATTCCAATATGTAAGGTCTATGAGTGATCTCATAAAAGGCAGTGTAATAAAGCATCAATACTGATTCATCCATAAT
TAAATGACTCTTCTGATAGAACATT--TTATAGTAGAACATTATAGAACAAAAC----------------AAAAAAATAA
AGAGCTTCGAGACAATAAAGACTGAGAAAATTGACTCAAGAACAAATTTCATTACTAAGCTCCGTTGTAAAATTTGGACC
TAAACATTAAAGTAAGAAGTGATGGGAACGATGGAAACTGTGAATCTAAAAGATTTTATT-AAAATGAATCTTAATGATT
CGCCGGTCGGGATGGCGGAACAAACCGGAGACCAATTCATCTATTCTGAGAAGTAACGAGATAATACTAAAATTGAAATG
GAAGAGTAAATATTCGCCCGCGAAAAC-TTT-C-TTTTTTGAATTCCTAAATTTGAACGAGAAAAAAAAA------CAAT
TTAT-AAAAAAA---TAACAATATGATTTATAAAATAAAAAATCTACTCAAACAAGATACACAAATTACTTATATATTAG
ATGAAATCTCAAAGAATCCCACGATTCAATATATTAAATTTAAAA---------ATACATGTCTATTTTATT--------
-----AATTAATGAAAATTGTATCTTACCTCAAATTCAAATTTTTTATTTTTGAATCCTTTTATTCAAATTCGCGAGGAG
CCAGATGAGAAGAAATTCTCACGTCTGGTTCTGTAGTAGAGATGTAATTCAGAAAGAACCATCAACTATAACCCCAAAAG
AACCAGATTCCGTAAACAACATAGAGGAAGAATGAAAGGAATATCTTATCGAGGGAATCGTATATGTTTCGGTAAATTTG
CTCTT-CAGGCACTTGAA?CTAAGTGATAACTTTCAAATTCAGAGAAACCCTGGAATTAATAAAAAGGGGCAATCCTGAG
CCAAATCCCGTTTTCCGAAACCAAAGGAAAGGTTCAGAAAGTG---AAAAAAAGGATAGGTGCAGAGACTCAACGGAAGC
TGTTCTAACAAATGGAGTTGGCTGCGTTAGTAGAAAAATCTTTCCATCTAAAATTCCGAAAGGATAAAGTGAAGGATAAA
CGTATATA--CGTATTGAATACTATATCAAATGATTAAT-----------------------GACGACTTAACTGAATCT
GTATTTTTTATATAAAAATGGAAGAATTGGTGTGAATAGATTCCACATTGAAGAAAGAATCGAATATTCATTGATCAAAT
GATTCACTCCATAGTCTGATAGATCTTTTCAAGAATTGATTAATCGGACGAGAATAAAGATAGAGTCCCGTTCTACATGT
CAATGTCGGCAACAATGAAATTTATAGTAAGAGGAAAATCCGTCGACTTTAAAAATCGTGAGGGTTCAAG-TCCCTCTAT
CCCCAAAAAACATATTTGATCCCCCAACTATTTATCCTATCCCCCTTTCATTAGCGGTTCAAAAAACCTTATTCGTTTAC
TTTATTCTCTTAGAAATCGATCTGGATGGAAAAGCCCTTTTCTTATCACAAATCTTGTGTTATTTATGAT-----ATACA
TATAAATGAACATCTTTGAGCAAGAAATACCCATTTGAATGGTTTACAATCGATATAACTATTCATACTGAAACTTACAA
AGTACTCT--------TTTTTAAGATCCAAGAAATTCTAGTACCTAGATAAAACTTTGTAATCCCCTTTCCTTCTTTTAA
TTGACATAG-CCCCCATTTTCTCATAAAATGAGGATGCTACATTGGGACTGGTCGGGATAGCTCAGATGGTAGAGCA???
????????????????????????????????????????TCCTTACATCTCCTACTACTGGCGGAGTAACAGCCAGTTT
TGGTATGTTGGGTGATATCATTATTGCCGAACCCAACGCCTATATTGCATTTGCAGGTAAAAGAGTAATTGAACAAACAT
TGAATACAACAGTACCTGAAGGTTCACAAGCCGCTGAATATTTATTCCAGAAGGGTTTATTCGACCTAATCGTACCGCGT
AATCTTTTAAAAAGCGTTCTTAGTGAGTTATTTCAGTTCCATGCTTTCGTTCCTTTGAA------TCAAAATGAAACAGA
GCACTAAGTTCAACAATTATTTGTTATTTGTAATAAACGAGTAGTTAGTTTATCGGAATCAAAGGAAATAAAAATGGAAT
TTTCTTTGGTGGCA-----TAAGTTCGAATTGTAGAACGAATCAAAAGTTGTGGATAATTCTTTTTTACTTATATTTCTT
ATTTCT-----GATTCTTAATTAAATTTTTAATTAAGAAGTCTCTATTAAAAAAAAA-GATTGAATTCTTCAAATTAGGC
AAACAAAACGAATTTCTTATTTTTATCTTACGTA-----------------------------TCAAATAAAATATAAAA
AAGAAAGAG---------------------TTTTTTTTTT---ATTTTTCTCTATTTCCATTTACCCAAAATCCCTTATT
TAGCTAAAAATCTCTGTTGGTTCGGATTCTAACGAATCTTTCGATAATGTGTAACAAACTCTTTCTTTATTAAATTAGAA
TACAAGAATAAAA-----GACAAAGAAAAGAAAAAA-TAGATTATCATACATACCTTTCCCTTTCGTGTAGAATAAAAAG
AAAAGATTCGAAAGATAAAAAAGATAAATAAATGAATTTATTTCCTTCTACACTCCTTGCGTTTATTCTATA-TATTTAC
TTAGATATTTAAATATAGATATATAGATACTTAGATCTATA-----CTAAGAATTTTAAATTGAATTAAATTTTTAATAA
AATCTAAA-------------------------------------------------------------TTTAAAATTCA
TAAGAATTCAAA----------TTCTTAATTATAATTATTATAAGATATCTTTATTTATAAATAATAATAACAGGTACAA
ATAATAAA----------------------TCGAGGCACCC?????????????????????????????
>Coffea_kapakata_DQ153732_DQ153850_DQ153483_
?????????????????????GCCCCCTAATAACCAACCCATCACTTCGCATTATCTCGATCTAAAGCTAAAGAACCAGT
CAAGATGTGACCGATATATCACATCCTTGCAGCAACTGAAATTGATTTTATGTTCTTGCAAAAATAAATATGA-TTTTAA
GTTGG------AAAGCAAAATAGAGAAGAAAGCTGTGGATAAATGGAAGGATGAGAGAAAGAGAAAAAATATCTATGATA
TAGAATTCCAATATGTAAGGTCTATGAGTGATCTCATAAAAGGCAGTGTAATAAAGCATCAATACTGATTCATCCATAAT
TAAATGACTCTTCTTATAGAACATT--TTATAGTAGAACATTATAGAACAAAAC----------------AAAAAAATAA
AGAGCTTCGAGACAATAAAGACTGAGAAAATTGACTCAAGAACAAATTTCATTACTAAGCTCCGTTGTAAAATTTGGACC
TAAACATTAAAGTAAGAAGTGATGGGAACGATGGAAACTGTGAATCCAAAAGATTTTATT-AAAATAAATCTTAATGATT
CGCCGGTCGGGATGGCGGAACAAACCGGAGACCAATTCATCTATTCTGAGAAGTAACGAGATAATACTCAAATTGAAATG
GAAGAGTAAATATTCGCCCGCGAAAAC-TTT-CTTTTTTT-AATTCCTAAATTTGAACGATAAAAAAAAA------CAAT
TTAT-AAAAAAA---TAACAATATGATTTCTAAAATAAAAAATCTACTCAAACAAGATACACAAATTACTTATATATTAG
ATGAAATCTCAAAGAATCCCACGATTCAATATATTAAATTTAAAA---------ATACATGTCTATTTTATT--------
-----AATTAATGAAAATTGTATCTTACCTCAAATTCAAATTTTTTATTTTTGAATCCTTTTATTCAAATTCGCGAGGAG
CCAGATGAGAAGAAATTCTCACGTCTGGTTCTGTAGTAGAGATGTAATTCAGAAAGAACCATCAACTATAACCCCAAAAG
AACCAGATTCCGTAAACAACATAGAGGAAGAATGAAAGGAATATCTTATCGAGGGAATCGTATATGTTTCGGTAAATTTG
CTCTT-CAGGCACT?????CTAAGTGATAACTTTCAAATTCAGAGAAACCCTGGAATTAATAAAAAGGGGCAATCCTGAG
CCAAATCCCGTTTTCCGAAACCAAAGGAAAGGTTCAGAAAGTG---AAAAAAAGGATAGGTGCAGAGACTCAACGGAAGC
TGTTCTAACAAATGGAGTTGTCTGCGTTAGTAGAGAAATCTTTCCATCTAAAATTCCGAAAGGATAAAGTGAAGGATAAA
CGTATATA--CGTATTGAATACTATATCAAATGATTAAT-----------------------GACGACTCAACTGAATCT
GTATTTTTTATATAAAAATGGAAGAATTGGTGTGAATAGATTCCACATTGAAGAAAGAATCGAATATTCATTGATCAAAT
GATTCACTCCATAGTCTGATAGATCTTTTCAAGAATTGATTAATCGGACGAGAATAAAGATAGAGTCCCGTTCTACATGT
CAATGTCGGCAACAATGAAATTTATAGTAAGAGGAAAATCCGTCGACTTTAAAAATCGTGAGGGTTCAAG-TCCCTCTAT
CCCCAAAAAACATATTTG--------------------ATCCCCCTTTCGTTAGCGGTTCAAAAAACCTTATTCATTTAC
TCTATTCTCTTAGAAATCGATCTGGACGGAAAAGCTCTTTTCTTATCACAAATCTTGTGTTATTTATGAT-----ATACA
TATAAATGAACATCTTTGAGCAAGAAATACCCATTTGAATGGTTTACAATCGATATAACTATTCATACTGAAACTTACAA
AGTACTCT--------CTTTTAAGATCCAAGAAATTCTAGTACCTAGATAAAACTTTGTAATCCCCTTTCCTTCTTTTAA
TTGACATAG-CCCCCCTTTTCTCATAAA????????????????????????????????????????????????????
????????????????????????????????????????TCCTTACATCTCCTACTACTGGCGGAGTAACAGCCAGTTT
TGGTATGTTGGGTGATATCATTATTGCCGAACCCAACGCCTATATTGCATTTGCAGGTAAAAGAGTAATTGAACAAACAT
TGAATACAACAGTACCTGAAGGTTCACAAGCCGCTGAATATTTATTCCAGAAGGGTTTATTCGACCTAATCGTACCGCGT
AATCTTTTAAAAAGCGTTCTTAGTGAGTTATTTCAGTTCCATGCTTTCGTTCCTTTGAA------TCAAAATGAAACAGA
GCACTAAGTTCAACAATTATTTGTTATTTGTAATAAACGAGTAGTTAGTTTATCGGAATCAAAGGAAATAAAAATGGAAT
TTTCTTTGGTGGCA-----TAAGTTCGAATTGTAGAACGAATCAAAAGTTGTGGATAATT-TTTTTTACTTATATTTCTT
ATTTCT-----GATTCTTAATTAAATTTTGAATTAAGAAGTCTCTATTAAAAAAAAA-GATTGAATTCTTCAAATTAGGC
AAACAAAACGAATTTCTTATTTTTATCTTACGTA-----------------------------TCAAATAAAATATAAAA
AAAAA-GAG---------------------TTTTTTTTTTT--ATTTTTCTCTATTTCCATTTCCCCAAAATCCCTTATT
TAGCTAAAAATCTCTGTTGGTTCGGATTCTAACGAATCTTTCGATAATGTGTAACAAACTCTTTCTTTATTAAATTAGAA
TACAAGAATAAAA-----GACAAAGAAAAGAAAAAA-TAGATTATCATACATACCTTTCCCTTTCGTGTAGAATAAAAAG
AAAAGATTCGAAAGATAAAAAAGATAAATAAATGAATTTATTTCCTTCTACACTCCTTGCGTTTATTCTATA-TATTTAC
TTAGATATTTAAATATAGGTATATAGATACTTAGATCTATA-----CTAAGAATTTAAAATTGAATTAAATTAATAATAA
AATATAAA-------------------------------------------------------------TTTCAAATTCA
TAAGAATTCAAA----------TTCTTAATTATAATTATTATAAGATATCTTTATTTATAAATAATAATAACAGGTACAA
ATAATAAA----------------------TCGAGGCACCC?????????????????????????????
>Coffea_mangoroensis_Rakotonasolo_DQ153752_DQ153870_DQ153503_
?????????????????????GCCCCCTAATAACCAACCCATCACTTCGCATTATCTCGATCTAAAGCTAAAGAACCAGT
CAAGATGTGACCGATATATCACATCCTTGCAGCAACTGAAATTTTTTTTATGTTCTTGCAAAAATAAATAGGA-TTTTAA
GTTGG------AAAGCAAAATAGAGAAGAAAGCTGTGGATAAATGGAAGGATGAGAGAAAGAGAAAAAATATCTATGATA
TAGAATTCCAATATGTAAGGTCTATGAGTGATCTCATAAAAGGCAGTGTAATAAAGCATCAATACTGATTCATCCATAAT
TAAATGACTCTTCTTATAGAACATT--TTATAGTAGAACATTATAGAACAAAAC----------------AAAAAAATAA
AGAGCTTCGAGACAATAAAGACTGAGAAAATTGACTCAAGAACAAATTTCATTACTAAGCTCCGTTGTAAAATTTGGACC
TAAACATTAAAGTAAGAAGTGATGGGAACGATGGAAACTGTGAATCCAAAAGATTATATT-AAAATGAATCTTAATGATT
CGCCGGTCGGGATGGCGGAACAAACCGGAGACCAATTCATCTATTCTGAGAAGTAACGAGATAATCCTAAAATTGAAATG
GAAGAGTAAATATTCGCCCGCGAAAAC-TTT-C-TTTTTTGAATTCCTAAATTTGAACGATAAAAAAAAAA-----CAAT
TTAT-AAAAAAA---TAACAATATGATTTCTAAAATAAAAAATCTACTCAAACAAGATACACAAATTACTTATATATTAG
ATGAAATCTCAAAGAATCCCACGATTCAATATATTAAATTTAAAA---------ATACATGTCTATTTTATT--------
-----AATTAATGAAAATTGTATCTTACCTCAAATTCAAATTTTTTATTTTTGAATCCTTTTATTCAAATTCGCGAGGAG
CCAGATGAGAAGAAATTCTCACGTCTGGTTCTGTAGTAGAGATGTAATTCAGAAAGAACCATCAACTATAACCCCAAAAG
AACCAGATTCCGTAAACAACATAGAGGAAGAATGAAAGGAATATCTTATCGAGGGAATCGTATATGTTTCGGTAAATTTG
CTCTT-CAGGCACTTGAA?CTAAGTGATAACTTTCAAATTCAGAGAAACCCTGGAATTAATAAAAAGGGGCAATCCTGAG
CCAAATCCCGTTTTCCGAAACCAAAGGAAAGGTTCAGAAAGTG----AAAAAAGGATAGGTGCAGAGACTCAACGGAAGC
TGTTCTAACAAATGGAGTTGGCTGCGTTAGTAGAGAAATCTTTCCATCTAAAATTCCGAAAGGATAAAGTGAAGGATAAA
CGTATATA--CGTATTGAATACTATATTAAATGATTAAT-----------------------GACGACTCAACTGAATCT
GTATTTTTTATATAAAAATGGAAGAATTGGTGTGAATAGATTCCACATTGAAGAAAGAATCGAATATTCATTGATCAAAT
GATTCACTCCATAGTCTGATAGATCTTTTCAAGAATTGATTAATCGGACGAGAATAAAGATAGAGTCCCGTTCTACATGT
CAATGTCGGCAACAATGAAATTTATAGTAAGAGGAAAATCCGTCGACTTTAAAAATCGTGAGGGTTCAAG-TCCCTCTAT
CCCCAAAAAACATATTTGATCCCCCAACTATTTATCCTATCCCCCTTTCGTTAGCGGTTCAAAAAACCTTATTCATTTAC
TCTATTCTCTTAGAAATCGATCTGGACGGAAAAGCCCTTTTCTTATCACAAATCTTGTGTTATTTATGAT-----ATACA
TATAAATGAACATCTTTGAGCAAGAAATACCCATTTGAATGGTTTACAATCGATATAACTATTCATACTGAAACTTACAA
AGTACTCT--------TTTTTAAGATACAAGAAATTCTAGTACCTAGATAAAACTTTGTAATCCCCTTTCCTTCTTTTAA
TTGGCATAG-CCCCCCTTTTCTCATAAAATGAGGATGCTACATTGGGACTGGTCGGGATAGCTCAGATGGTAGAGCAGAG
GACTGAAAATCCTCGTGT??????????????????????TCCTTACATCTCCTACTACTGGCGGAGTAACAGCCAGTTT
TGGTATGTTGGGTGATATCATTATTGCCGAACCCAACGCCTATATTGCATTTGCAGGTAAAAGAGTAATTGAACAAACAT
TGAATACAACAGTACCTGAAGGTTCACAAGCCGCTGAATATTTATTCCAGAAGGGTTTATTCGACCTAATCGTACCGCGT
AATCTTTTAAAAAGCGTTCTTAGTGAGTTATTTCAGTTCCATGCTTTCGTTCCTTGGAA------TCAAAATGAAACAGA
GCACTAAGTTCAACAATTATTTGTTATTTGTAATAAACGAGTAGTTAGTTTATCGGAATCAAAGGAAATAAGAATGGAAT
TTTCTTTGGTGGCA-----TAAGTTCGAATTGTAGAACGAATCAAAAGTTGTGGATAATTCTTTTTTACTTATATTTCTT
ATTTCTTTTCTGATTCTTAATTAAATTTTTAATTTAGAAGTCTCTATTAAAAAAAA--GATTGAATTCTTCAAATTAGGC
AAACAAAACGAATTTCTTATTTTTATCTTACGTA-----------------------------TCAAATAAAATATAAAA
AATAAAGAG---------------------TTTTTTTTT----ATTTTTCTCTATTTCCATTTCCCCAAAATCCCTTATT
NNGCTAAAAATCTCTGTTGGTTCGGATTCTAACGAATCTTTCGATAATGTGTAACAAACTCTTTCTTTATTAAATTAGAA
TACAAGAATAAAA-----GACAAAGAAAAGAAAAAA-TAGATTATCATACATACCTTTTCCTTTCGTGTAGAATAAAAAG
AAAAGATTCGAAAGATAAAAAAGATAAATAAATGAATTTATTTCCTTCTACACTCCTTGCGTTTATTCTATA-TATTTAC
TTAGATATTTAAATATAGATATATAGATACTTAGATCTATA-----CTAAGAATTTTAAATTGAATTAAATTAATAATAA
AATATAAA-------------------------------------------------------------TTTAAAATTCA
TAAGAATTCAAA----------TTCTTAATTATAATTATTATAAGATATCTTTATTTATAAATAATAATAACAGGTACAA
ATAATAAA----------------------TCGAGGCACCC?????????????????????????????
>Coffea_mannii_DQ180553_DQ180587_DQ180518_
??????GAATTCAAAAAATTGGCCCCCTAATAACCAACCCATCACTTCGCATTATCTCGATCTAAAGCTAAAGAACCAGT
CAAGATGTGACCGATATATCACATCCTTGCAGCAACTGAAATTTATTTTATGTTCTTGCAAAAATAAATATGA-TTTTAA
GTTGG------AAAGCAAAATAGAGAAGAAAGCTGTGGATAAATGGAAGGATGAGAGAAAGAG-AAAAATATCTATGATA
TAGAATTCCAATATGTAAGGTCTATGAGTGATCTCATAAAAGGCAGTGTAATAAAGCATCAATACTGATTCATCCATAAT
TAAATGACTCTTCTGATAGAACATT--TTATAGTAGAACACTATAGAACAAAAC----------------AAAAAAATAA
AGAGCTTCGAGACAATAAAGACTGAGAAAATTGACTCAAGAACAAATTTCATTACTAAGCTCCGTTGTAAAATTTGGACC
TAAACATTAAAGTAAGAAGTGATGGGAACGATGGAAACTGTGAATCTAAAAGATTTTATT-AAAATGAATCTTAATGATT
CGCCGGTCGGGATGGCGGAACAAACCGGAGACCAATTTATCTATTCTGAGAAGTAACGAGATAATACTAAAATTGAAATG
GAAGAGTAAATATTCGCCCGCGAAAAC-TTT-CTTTTTTT-AATTCCTAAATTTGAACGATAAAAAAA--------CAAT
TTAT-AAAAAAA---TAACAATATGATTTCTAAAATAAAAAATCTACTCAAACAAGATACACAAATTACTTATATATTAG
ATGAAATCTCAAAGAATCCCACGATTCAATATATTCAATTTAAAA---------ATACATGTCTATTTTATT--------
-----AATTAATGAAAATTGTATCTTACCTCAAATTCAAATTTTTTATTTTTGAATCCTTTTATTCAAATTCGCGAGGAG
CCAGATGAGAATAAATTCTCACGTCTGGTTCTGTAGTAGAGATGTAATTCAGAAAGAACCATCAACTATAACCCCAAAAG
AACCAGATTCCGTAAACAACATAGAGGAAGAATGAAAGGAATATCTTATCGAGGGAATCGTATATGTTTCGGTAAATTTG
CTCTT-CAGGCACTTGAA?CTAAGTGATAACTTTCAAATTCAGAGAAACCCTGGAATTAATAAAAAGGGGCAATCCTGAG
CCAAATCCCGTTTTCCGAAACCAAAGGAAAGGTTCAGAAAGTG---AAAAAAAGGATAGGTGCAGAGACTCAACGGAAGC
TGTTCTAACAAATGGAGTTGGCTGCGTTAGTAGAGAAATCTTTCCATCTAAAATTCCGAAAGGATAAAGTGAAGGATAAA
CGTATATA--CGTATTGAATACTATATCAAATGATTAAT-----------------------GACGACTCAACTGAATCT
GTATTTTTTATATAAAAATGGAAGAATTGGTGTGAATAGATTCCACATTGAAGAAAGAATCGAATATTCATTGATCAAAT
GATTCACTCCATAGTCTGATAGATCTTTTCAAGAATTGATTAATCGGACGAGAATAAAGATAGAGTCCCGTTCTACATGT
CAATGTCGGCAACAATGAAATTTATAGTAAGAGGAAAATCCGTCGACTTTAAAAATCGTGAGGGTTCAAG-TCCCTCTAT
CCCCAAAAAACATATTTGATCCCCCAACTATTTATCCTATCCCCCTTTCGTTAGCGGTTCAAAAAACCTTATTCATTTAC
TCTATTCTCTTAGAAATCGATCTGGACGGAAAAGCCCTTTTCTTATCACAAATCTTGTGTTATTTATGAT-----ATACA
TATAAATGAACATCTTTGAGCAAGAAATACCCATTTGAATGGTTTACAATCGATATAACTATTCATACTGAAACTTACAA
AGTACTCT--------TTTTTAAGATCCAAGAAATTCTAGTACCTAGATAAAACTTTGTAATCCCCTTTCCTTCTTTTAA
TTGACATAG-CCTCCCTTTTCTCATAAAATGAGGATGCTACATTGGGACTGGTCGGGATAGCTCAGATGGTAGAGCAGAG
GACTGAAAATCCTCGTGT?AAAAGTTATTTTATGTATCAATCCTTACATCTCCTACTACTGGCGGAGTAACAGCCAGTTT
TGGTATGTTGGGTGATATCATTATTGCCGAACCCAACGCCTATATTGCATTTGCAGGTAAAAGAGTAATTGAACAAACAT
TGAATACAACAGTACCTGAAGGTTCACAAGCCGCTGAATATTTATTCCAGAAGGGTTTATTCGACCTAATCGTACCGCGT
AATCTTTTAAAAAGCGTTCTTAGTGAGTTATTTCAGTTCCATGCTTTCGTTCCTTTGAA------TCAAAATGAAACAGA
GCACTAAGTTCAACAATTATTTGTTATTTGTAATAAACGAGTAGTTAGTTTATCGGAATCAAAGGAAATAAAAATGGAAT
TTTCTTTGGTGGCA-----TAAGTTCGAATTGTAGAACGAATCAAAAGTTGTGGATAATTCTTTTTTACTTATATTTCTT
ATTTCT-----GATTCTTAATTAAATTTTTAATTAAGAAGTCTCTATTAAAAAAAAA-GATTGAATTCTTCAAATTAGGC
AAACAAAACGAATTTCTTATTTTTATCTTACGTA-----------------------------TCAAATAAAATATAAAA
AATAAAGAG---------------------TTTTTTTT-----ATTTTTCTCTATTTCCATTTCCCCAAAATCCCTTATT
TAGCTAAAAATCTCTGTTGGTTCGGATTCTAACGAATCTTTCGATAATGTGTAACAAACTCTTTCTTTATTAAATTAGAA
TACAAGAATAAAA-----GACAAAGAAAAGAAAAAA-TAGATTATCATACATACCTTTCCCTTTCGTGTAGAATAAAAAG
AAAAGATTCGAAAGATAAAAAAGATAAATAAATTCATTTATTTCCTTCTACACTCCTTGCGTTTATTCTATA-TATTTAC
TTAGATATTTAAATATAGATATATAGATACTTAGATCTATA-----CTAAGAATTTAAAATTGAATTAAATTTTTAATAA
AATCTAAA-------------------------------------------------------------TTTTAAATTCA
TAAGAATTCAAA----------TTCTTAATTATAATTATTATAAGATATCTTTATTTATAAATAATAATAACAGGTACAA
ATAATAAA----------------------TTGAGGCACCCATTC-TATGATAACTTTCAGCTTTCCCTC
>Coffea_moratii_DQ153751_DQ153869_DQ153502
?????????????????????GCCCCCTAATAACCAACCCATCACTTCGCATTATCTCGATCTAAAGCTAAAGAACCAGT
CAAGATGTGACCGATATATCACATCCTTGCAGCAACTGAAATTTTTTTTATGTTCTTGCAAAAATAAATATGA-TTTTAA
GTTGG------AAAGCAAAATAGAGAAGAAAGCTGTGGATAAATGGAAGGATGAGAGAAAGAGAAAAAATATCTATGATA
TAGAATTCCAATATGTAAGGTCTATGAGTGATCTCATAAAAGGCAGTGTAATAAAGCATCAATACTGATTCATCCATAAT
TAAATGACTCTTCTTATAGAACATT--TTATAGTAGAACATTATAGAACAAAAC----------------AAAAAAATAA
AGAGCTTCGAGACAATAAAGACTGAGAAAATTGACTCAAGAACAAATTTCATTACTAAGCTCCGTTGTAAAATTTGGACC
TAAACATTAAAGTAAGAAGTGATGGGAACGATGGAAACTGTGAATCCAAAAGATTTTATT-AAAATGAATCTTAATGATT
CGCCGGTCGGGATGGCGGAACAAACCGGAGACCAATTCATCTATTCTGAGAAGTAACGAGATAATCCTAAAATTGAAATG
GAAGAGTAAATATTCGCCCGCGAAAAC-TTT-C-TTTTTTGAATTCCTAAATTTGAACGATAAAAAAAAA------CAAT
TTAT-AAAAAAA---TAACAATATGATTTCTAAAATAAAAAATCTACTCAAACAAGATACACAAATTACTTATATATTAG
ATGAAATCTCAAAGAATCCCACGATTCAATATATTAAATTTGAAA---------ATACATGTCTATTTTATT--------
-----AATTAATGAAAATTGTATCTTACCTCAAATTCAAATTTTTTATTTTTGAATCCTTTTATTCAAATTCGCGAGGAG
CCAGATGAGAAGAAATTCTCACGTCTGGTTCTGTAGTAGAGATGTAATTCAGAAAGAACCATCAACTATAACCCCAAAAG
AACCAGATTCCGTAAACAACATAGAGGAAGAATGAAGGGAATATCTTATCGAGGGAATCGTATATGTTTCGGTAAATTTG
CTCTT-CAGGCACTTGAA?CTAAGTGATAACTTTCAAATTCAGAGAAACCCTGGAATTAATAAAAAGGGGCAATCCTGAG
CCAAATCCCGTTTTCCGAAACCAAAGGAAAGGTTCAGAAAGTG----AAAAAAGGATAGGTGCAGAGACTCAACGGAAGC
TGTTCTAACAAATGGAGTTGGCTGCGTTAGTAGAGAAATCTTTCCATCTAAAATTCCGAAAGGATAAAGTGAAGGATAAA
CGTATATA--CGTATTGAATACTATATTAAATGATTAAT-----------------------GACGACTCAACTGAATCT
GTATTTTTTATATAAAAATGGAAGAATTGGTGTGAATAGATTCCACATTGAAGAAAGAATCGAATATTCATTGATCAAAT
GATTCACTCCATAGTCTGATAGATCTTTTCAAGAATTGATTAATCGGACGAGAATAAAGATAGAGTCCCGTTCTACATGT
CAATGTCGGCAACAATGAAATTTATAGTAAGAGGAAAATCCGTCGACTTTAAAAATCGTGAGGGTTCAAG-TCCCTCTAT
CCCCAAAAAACATATTTGATCCCCCAACTATTTATCCTACCCCCCTTTCATTAGCGGTTCAAAAAACCTTATTCATTTAC
TCTATTCTCTTAGAAATCGATCTGGACGGAAAAGCCCTTTTCTTATCACAAATCTTGTGTTATTTATGAT-----ATACA
TATAAATGAACATCTTTGAGCAAGAAATACCCATTTGAATGGTTTACAATCGATATAACTATTCATACTGAAACTTACAA
AGTACTCT--------TTTTTAAGATACAAGAAATTCTAGTACCTAGATAAAACTTTGTAATCCCCTTTCCTTCTTTTAA
TTGGCATAG-CCCCCCTTTTCTCATAAAATGAGGATGCTACATTGGGACTGGTCGGGATAGCTCAGATGGTAGAGCAGAG
GACTGAAAATCCTCGTGT??????????????????????TCCTTACATCTCCTACTACTGGCGGAGTAACAGCCAGTTT
TGGTATGTTGGGTGATATCATTATTGCCGAACCCAACGCCTATATTGCATTTGCAGGTAAAAGAGTAATTGAACAAACAT
TGAATACAACAGTACCTGAAGGTTCACAAGCCGCTGAATATTTATTCCAGAAGGGTTTATTCGACCTAATCGTACCGCGT
AATCTTTTAAAAAGCGTTCTTAGTGAGTTATTTCAGTTCCATGCTTTCGTTCCTTGGAA------TCAAAATGAAACAGA
GCACTAAGTTCAACAATTATTTGTTATTTGTAATAAACGAGTAGTTAGTTTATCGGAATCAAAGGAAATAAGAATGGAAT
TTTCTTTGGTGGCA-----TAAGTTCGAATTGTAGAACGAATCAAAAGTTGTGGATAATTCTTTTTTACTTATATTTCTT
ATTTCT-----GATTCTTAATTAAATTTTTAATTAAGAAGTCTCTATTAAAAAAAAA-GATTGAATTCTTCAAATTAGGC
AAACAAAACGAATTTCTTATTTTTATCTTACGTA-----------------------------TCAAATAAAATATAAAA
AATAAAGAG---------------------TTTTTTTTT---GATTTTTCTCTATTTCCATTTCCCCAAAATCCCTTATT
NNGCTAAAAATCTCTGTTGGTTCGGATTCTAATGAATCTTTCGATAATGTGTAACAAACTCTTTCTTTATTAAATTAGAA
TACAAGAATAAAA-----GACAAAGAAAAGAAAAAA-TAGATTATCATACATACCTTTCCCTTTCGTGTAGAATAAAAAG
AAAAGATTCGAAAGATAAAAAAGATAAATAAATGAATTTATTTCCTTCTACACTCCTTGCGTTTATTCTATA-TATTTAC
TTAGATATTTAAATATAGATATATAGATACTTAGATCTATA-----CTAAGAATTTAAAATGGAATTAAATTAATAATAA
AATATAAA-------------------------------------------------------------TTTAAAATTCA
TAAGAATTCAAA----------TTCTTAATTATAATTATTATAAGATATCTTTATTTATAAATAATAATAACAGGTACAA
ATAATAAA----------------------TCGAGGCACCC?????????????????????????????
>Coffea_sapinii_DQ153643_DQ153761_DQ153394
?????????????????????GCCCCCTAATAATTAACCCATCACTTCGCATTATCTCGATCTAAAGCTAAAGAACCAGT
CAAGATGTGACCGATATATCACATCCTTGCAGCAACTGAAATTTTTTTTATGTTCTTGCAAAAATAAATATGA-TTTTAA
GTTGG------AAAGCAAAATAGAGAAGAAAGCTGTGGATAAATGGAAGGATGAGAGAAAGAG-AAAAATATCTATGATA
TAGAATTCCAATATGTAAGGTCTATGAGTGATCTCATAAAAGGCAGTGTAATAAAGCATCAATACTGATTCATCCATAAT
TAAATGACTCTTCTGATAGAACATT--TTATAGTAGAACACTATAGAACAAAAC----------------AAAAAAATNN
AGAGCTTCGAGACAATAAAGACTGAGAAANNNNACTCAAGANCAAATTTCNNNNNNNNNNNNNNNNNNNNNNNNNNNNNN
NNNNNNNNNNNNNNNNNNNNNNNNGGAACGATGGAAACTGTGAATCTAAAAGATTTTATT-AAAATGAATCTTAATGATT
CGCCGGTCGGGATGGCGGAACAAACCGGAGACCAATTCATCTATTCTGAGAAGTAACGAGATAATACTAAAATTGAAATG
GAAGAGTAAATATTCGCCCGCGAAAAC-TTT-CTTTTTTT-AATTCCTAAATTTGAACGATAAAAAAAA-------CAAT
TTAT-AAAAAAA---TAACAATATGATTTCTAAAATAAAAAATCTACTCAAACAAGATACACAAATTACTTATATATTAG
ATGAAATCTCAAAGAATCCCACGATTCAATATATTAAATTTAAAA---------ATACATGTCTATTTTATT--------
-----AATTAATGAAAATTGTATCTTACCTCAAATTCAAATTTTTTATTTTTGAATCCTTTTATTCAAATTCGCGAGGAG
CCAGATGAGAATAAATTCTCACGTCTGGTTCTGTAGTAGAGATGTAATTCAGAAAGAACCATCAACTATAACCCCAAAAG
AACCAGATTCCGTAAACAACATAGAGGAAGAATGAAAGGAATATCTTATCGAGGGAATCGTATATGTTTCGGTAAATTTG
CTCTT-CAGGCACTTGAA?CTAAGTGATAACTTTCAAATTCAGAGAAACCCTGGAATTAATAAAAAGGGGCAATCCTGAG
CCAAATCCCGTTTTCCGAAACCAAAGGAAAGGTTCAGAAAGTG---AAAAAAAGGATAGGTGCAGAGACTCAACGGAAGC
TGTTCTAACAAATGGAGTTGGCTGCGTTAGTAGAGAAATCTTTCCATCTAAAATTCCGAAAGGATAAAGTGAAGGATAAA
CGTATATA--CGTATTGAATACTATATCAAATGATTAAT-----------------------GACGACTCAACTGAATCT
GTATTTTTTATATAAAAATGGAAGAATTGGTGTGAATAGATTCCACATTGAAGAAAGAATCGAATATTCATTGATCAAAT
GATTCACTCCATAGTCTGATAGATCTTTTCAAGAATTGATTAATCGGACGAGAATAAAGATAGAGTCCCGTTCTACATGT
CAATGTCGGCAACAATGAAATTTATAGTAAGAGGAAAATCCGTCGACTTTAAAAATCGTGAGGGTTCAAG-TCCCTCTAT
CCCCAAAAAACATATTTGATCCCCCAACTATTTATCCTATCCCCCTTTCGTTAGCGGTTCAAAAAACCTTATTCATTTAC
TCTATTCTCTTAGAAATCGATCTGGACGGAAAAGCCCTTTTCTTATCACAAATCTTGTGTTATTTATGAT-----ATACA
TATAAATGAACATCTTTGAGCAAGAAATACCCATTTGAATGGTTTACAATCGATATAACTATTCATACTGAAACTTACAA
AGTACTCT--------TTTTTAAGATCCAAGAAATTCTAGTACCTAGATAAAACTTTGTAATCCCCTTTCCTTCTTTTAA
TTGACATAG-CCTCCCTTTTCTCATAAAATGAGGATGCTACATTGGGACTGGTCGGGATAGCTCAGATGGTAGAGCAGAG
GACTGAAAATCCTCGTGT??????????????????????TCCTTACATCTCCTACTACTGGCGGAGTAACAGCCAGTTT
TGGTATGTTGGGTGATATCATTATTGCCGAACCCAACGCCTATATTGCATTTGCAGGTAAAAGAGTAATTGAACAAACAT
TGAATACAACAGTACCTGAAGGTTCACAAGCCGCTGAATATTTATTCCAGAAGGGTTTATTCGACCTAATCGTACCGCGT
AATCTTTTAAAAAGCGTTCTTAGTGAGTTATTTCAGTTCCATGCTTTCGTTCCTTTGAA------TCAAAATGAAACAGA
GCACTAAGTTCAACAATTATTTGTTATTTGTAATAAACGAGTAGTTAGTTTATCGGAATCAAAGGAAATAAAAATGGAAT
TTTCTTTGGTGGCA-----TAAGTTCGAATTGTAGAACGAATCAAAAGTTGTGGATAATTCTTTTTTACTTATATTTCTT
ATTTCT-----GATTCTTAATTAAATTTTTAATTAAGAAGTCTCTATTAAAAAAAAA-GATTGAATTCTTCAAATTAGGC
AAACAAAACGAATTTCTTATTTTTATCTTACGTA-----------------------------TCAAATAAAATATAAAA
AATAAAGAG---------------------TTTTTTTT-----ATTTTTCTCTATTTCCATTTCCCCAAAATCCCTTATT
TAGCTAAAAATCTCTGTTGGTTCGGATTCTAACGAATCTTTCGATAATGTGTAACAAACTCTTTCTTTATTAAATTAGAA
TACAAGAATAAAA-----GACAAAGAAAAGAAAAAA-TAGATTATCATACATACCTTTCCCTTTCGTGTAGAATAAAAAG
AAAAGATTCGAAAGATAAAAAAGATAAATAAATGAATTTATTTCCTTCTACACTCCTTGCGTTTATTCTATA-TATTTAC
TTAGATATTTAAATATAGATATATAGATACTTAGATCTATA-----CTAAGAATTTAAAATTGAATTAAATTTTTAATAA
AATCTAAA-------------------------------------------------------------TTTTAAATTCA
TAAGAATTCAAA----------TTCTTAATTATAATTATTATAAGATATCTTTATTTATAAATAATAATAACAGGTACAA
ATAATAAA----------------------TTGAGGCACCC?????????????????????????????
>Coffea_semsei_DQ153644_DQ153762_DQ153395
?????????????????????GCCCCCTAATAACCAACCCATCACTTCGCATTATCTCGATCTAAAGCTAAAGAACCAGT
CAAGATGTGACCGATATATCACATCCTTGCAGCAACTGAAATTTATTTTATGTTCTTGCAAAAATAAATATGA-TTTTAA
GTTGG------AAAGCAAAATAGAGAAGAAAGCTGTGGATAAATGGAAGGATGAGAGAAAGAGAAAAAATATCTATGATA
TAGAATTCCAATATGTAAGGTCTATGAGTGATCTCATAAAAGGCAGTGTAATAAAGCATCAATACTGATTCATCCATAAT
TAAATGACTCTTCTGATAGAACATT--TTATAGTAGAACATTATAGAACAAAAC----------------AAAAAAATAA
AGAGCTTCGAGACAATAAAGACTGAGAAAATTGACTCAAGAACAAATTTCATTACTAAGCTCCGTTGTAAAATTTGGACC
TAAACATTAAAGTAAGAAGTGATGGGAACGATGGAAACTGTGAATCTAAAAGATTTTATT-AAAATGAATCTTAATGATT
CGCCGGTCGGGATGGCGGAACAAACCGGAGACCAATTCATCTATTCTGAGAAGTAACGAGATAATACTAAAATTGAAATG
GAAGAGTAAATATTCGCCCGCGAAAAC-TTT--TTTTTTT-AATTCCTAAATTTGAACGATAAAAAAAA-------CAAT
TTAT-AAAAAAA---TAACAATATGATTTCTAAAATAAAAAATCTACTCAAACAAGATACACAAATTACTTATATATTAG
ATGAAATCTCAAAGAATCCCACGATTCAATATATTAAATTTAAAA---------ATACATGTCTATTTTATT--------
-----AATTAATGAAAATTGTATCTTACCTCAAATTCAAATTTTTTATTTTTGAATCCTTTTATTCAAATTCGCGAGGAG
CCAGATGAGAAGAAATTCTCACGTCTGGTTCTGTAGTAGAGATGTAATTCAGGAAGAACCATCAACTATAACCCCAAAAG
AACCAGATTCCGTAAACAACATAGAGGAAGAATGAAAGGAATATCTTATCGAGGGAATCGTATATGTTTCGGTAAATTTG
CTCTT-CAGGCACTTGAA?CTAAGTGATAACTTTCAAATTCAGAGAAACCCTGGAATTAATAAAAAGGGGCAATCCTGAG
CCAAATCCCGTTTTCCGAAACCAAAGGAAAGGTTCAGAAAGTGAAAAAAAAAAGGATAGGTGCAGAGACTCAACGGAAGC
TGTTCTAACAAATGGAGTTGGCTGCGTTAGTAGAGAAATCTTTCCATCTAAAATTCCGAAAGGATAAAGTGAAGGATAAA
CGTATATA--CGTATTGAATACTATATCAAATGATTAAT-----------------------GACGACTCAACTGAATCT
GGATTTTTTATATAAAAATGGAAGAATTGGTGTGAATAGATTCCACATTGAAGAAAGAATCGAATATTCATTGATCAAAT
GATTCACTCCATAGTCTGATAGATCTTTTCAAGAATTGATTAATCGGACGAGAATAAAGATAGAGTCCCGTTCTACATGT
CAATGTCGGCAACAATGAAATTTATAGTAAGAGGAAAATCCGTCGACTTTAAAAATCGTGAGGGTTCAAG-TCCCTCTAT
CCCCAAAAAACATATTTGATCCCCCAACTATTTATCCTATCCCCCTTTCGTTAGCGGTTCAAAAAACCTTATTCATTTAC
TCTATTCTCTTAGAAATCGATCTGGACGGAAAAGCCTTTTTCTTATCACAAATCTTGTGTTATTTATGAT-----ATACA
TATAAATGAACATCTTTGAGCAAGAAATACCCATTTGAATGGTTTACAATCGATATAACTATTCATACTGAAACTTACAA
AGTACTCT--------TTTTTAAGATCCAAGAAATTCTAGTACCTAGATAAAACTTTGTAATCCCCTTTCCTTCTTTTAA
TTGACATAG-CCCCCCTTTTCTCATAAAATGAGGATGCTACATTGGGACTGGTCGGGATAGCTCAGATGGTAGAGCAGAG
GACTGAAAATCCTCGTGT??????????????????????TCCTTACATCTCCTACTACTGGCGGAGTAACAGCCAGTTT
TGGTATGTTGGGTGATATCATTATTGCCGAACCCAACGCCTATATTGCATTTGCAGGTAAAAGAGTAATTGAACAAACAT
TGAATACAACAGTACCTGAAGGTTCACAAGCCGCTGAATATTTATTCCAGAAGGGTTTATTCGACCTAATCGTACCGCGT
AATCTTTTAAAAAGCGTTCTTAGTGAGTTATTTCAGTTCCATGCTTTCGTTCCTTTGAA------TCAAAATGAAACAGA
GCACTAAGTTCAACAATTATTTGTTATTTGTAATAAACGAGTAGTTAGTTTATCGGAATCAAAGGAAATCAAAATGGAAT
TTTCTTTGGTGGCA-----TAAGTTCGAATTGTAGAACGAATCAAAAGTTGTGGATAATTCTTTTTTACTTATATTTCTT
ATTTCT-----GATTCTTAATTAAATTTTTAATTAAGAAGTCTCTATTAAAAAAAA--GATTGAATTCTTCAAATTAGGC
AAACAAAACGAATTTCTTATTTTTATCTTACGTA-----------------------------TCAAATAAAATATAAAA
AATAAAGAG---------------------TTTTTTTT----GATTTTTCTCTATTTCCATTTCCCCAAAATCCCTTATT
TAGCTAAAAATCTCTGTTGGTTCGGATTCTAACGAATCTTTCGATAATGTGTAACAAACTCTTTCTTTATTAAATTAGAA
TACAAGAATAAAA-----GACAAAGAAAAGAAAAAA-TAGATTATCATACATACCTTTACCTTTCGTGTAGAATAAAAAG
AAAAGATTCGAAAGATAAAAAAGATAAATAAATGAATTTATTTCCTTCTACACTCCTTGCGTTTATTCTATA-TATTTAC
TTAGATATTTAAATATAGATATATAGATACTTAGATCTATA-----CTAAGAATTTAAAATTGAATTAAATTTTTAATAA
AATCTAAA-------------------------------------------------------------TTTAAAATTCA
TAAGAATTCAAA----------TTCTTAATTATAATTATTATAAGATATCTTTATTTATAAATAATAATAACAGGTACAA
ATAATAAA----------------------TCGAGGCACCC?????????????????????????????
>Coffea_sessiliflora_DQ153700_DQ153818_DQ15345
?????????????????????GCCCCCTAATAACCAACCCATCACTTCGCATTATCTCGATCTAAAGCTAAAGAACCAGT
CAAGATGTGACCGATATATCACATCCTTGCAGCAACTGAAATTTTTTTTATGTTCTTGCAAAAATAAATATGA-TTTTAA
GTTGG------AAAGCAAAATAGAGAAGAAAGCTGTGGATAAATGGAAGGATGAGAGAAAGAGAAAAAATATCTATGATA
TAGAATTCCAATATGTAAGGTCTATGAGTGATCTCATAAAAGGCAGTGTAATAAAGCATCAATACTGATTCATCCATAAT
TAAATGACTCTTCTTATAGAACATT--TTATAGTAGAACATTATAGAACAAAAC----------------AAAAAAATAA
AGAGCTTCGAGACAATAAAGACTGAGAAAATTGACTCAAGAACAAATTTCATTACTAAGCTCCGTTGTAAAATTTGGACC
TAAACATTAAAGTAAGAAGTGATGGGAACGATGGAAACTGTGAATCCAAAAGATTTTATT-AAAATTAATCTTAATGATT
CGCCGGTCGGGATGGCGAAACAAATCGGAGACCAATTCATCTATTCTGAGAAGTAACGAGATAATCCTAAAATTGAAATT
GAAGAGTAAATATTCGCCCGCGAAAAC-TTT-CTTTTTTT-AATTCCTAAATTTGAACGATAAAAAAAAA--------TT
TTAT-AAAAAAA---TAACAATATGATTTATAAAATAAAAAATCTACTCAAACAAGATACACAAATTACTTATATATTAG
ATGAAATCTCAAAGAATCCCACGATTCAATATATTAAATTTTAAA---------ATACATGTCTATTTTATT--------
-----AATTAATGAAAATTGTATCTTACCTCAAATTCAAATTTTTTATTTTTGAATCCTTTTATTCAAATTCGCGAGGAG
CCAGATGAGAAGAAATTCTCACGTCTGGTTCTGTAGTAGAGATGTAATTCAGAAAGAACCATCAACTATAACCCCAAAAG
AACCAGATTCCGTAAACAACATAGAGGAAGAATGAAAGGAATATCTTATCGAGGGAATCGTATATGTTTCGGTAAATTTG
CTCTT-CAGGCACTTGAA?CTAAGTGATAACTTTCAAATTCA-AGAAACCCTGGAATTAATAAAAAGGGGCAATCCTGAG
CCAAATCCCGTTTTCCGAAACCAAAGGAAAGGTTCAGAAAGTG----AAAAAAGGATAGGTGCAGAGACTCAACGGAAGC
TGTTCTAACAAATGGAGTTGGCTGCGTTAGTAGAGAAATCTTTCCATCTAAAATTCCGAAAGGATAAAGTGAAGGATAAA
CGTATATA--CGTATTGAATACTATATTAAATGATTAAT-----------------------GACGACTCAACTGAATCT
GTATTTTTTATATAAAAATGGAAGAATTGGTGTGAATAGATTCCACATTGAAGAAAGAATCGAATATTCATTGATCAAAT
GATTCACTCCATAGTCTGATAGATCTTTTCAAGAATTGATTAATCGGACGAGAATAAAGATAGAGTCCCGTTGTACATGT
CAATGTCGGCAACAATGAAATTTATAGTAAGAGGAAAATCCGTCGACTTTAAAAATCGTGAGGGTTCAAG-TCCCTCTAT
CCCCAAAAAACATATTTGATCCCCCAACTATTTATCCTATCCCCCTTTCGTTAGCGGTTCAAAAAACCTTATTCATTTAC
TCTATTCTCTTAGAAATCGATCTGGACGGAAAAGCCCTTTTCTTATCACAAATCTTGTGTTATTTATGAT-----ATACA
TATAAATGAACATCTTTGAGCAAGAAATACCCATTTGAATGGTTTACAATCGATATAACTATTCATACTGAAACTTACAA
AGTACTCT--------TTTTTAAGATACAAGAAATTCTAGTACCTAGATAAAACTTTGTAATCCCCTTTCCTTCTTTTAA
TTGACATAG-CCCCCCTTTTCTCATAAAATGAGGATGCTACATTGGGACTGGTCGGGATAGCTCAGATG???????????
????????????????????????????????????????TCCTTACATCTCCTACTACTGGCGGAGTAACAGCCAGTTT
TGGTATGTTGGGTGATATCATTATTGCCGAACCCAACGCCTATATTGCATTTGCAGGTAAAAGAGTAATTGAACAAACAT
TGAATACAACAGTACCTGAAGGTTCACAAGCCGCTGAATATTTATTCCAGAAGGGTTTATTCGACCTAATCGTACCGCGT
AATCTTTTAAAAAGCGTTCTTAGTGAGTTATTTCAGTTCCATGCTTTCGTTCCTTTGAA------TCAAAATGAAACAGA
GCACTAAGTTCAACAATTATTTGTTATTTGTAATAAACGAGTAGTTAGTTTATCGGAATCAAAGGAAATAAGAATGGAAT
TTTCTTTGGTGGCA-----TAAGTTCAAATTGTAGAACGAATCAAAAGTTGTGGATAATTCTTTTTTACTTATATTTCTT
ATTTCT-----GATTCTTAATTCAATTTTTTATTAAGAAGTCTCTATTAAAAAAAAA-GATTGAATTCTTCAAATTAGGC
AAACAAAACGAATTTCTTATTTTTATCTTACGTA-----------------------------TCAAATAAAATATAAAA
AATAAAGAG---------------------TTTTTTTTT----ATTTTTCTCTATTTCCATTTCCCCAAAATCCCTTATT
TAGCTAAAAATCTCTGTTGGTTCGGATTCTAACGAATCTTTCGATAATGTGTAACAAACTCTTTCTTTATTAAATTAGAA
TACAAGAATAAAA-----GACAAAGAAAAGAAAAAA-TAGATTATCATACATACCTTTCCCTTTCGTGTAGAATAAAAAG
AAAAGATTCAAAAGATAAAAAAGATAAATAAATGAATTTATTTCCTTCTACACTCCTTGCGTTTATTCTATA-TATTTAC
TTAGATATTTAAATATAGATATATAGATACTTAGATCTATA-----CTAAGAATTAAAAATTTAATTAAATTAATAATAA
AATATAAA--------------------------------------------TAATAATAAAATATAAATTTAAAATTCA
TAAGAATTCAAA----------TTCTTAATTATAATTATTATAAGATATCTTTATTTATAAATAATAATAACAGGTACAA
ATAATAAA----------------------TCGAGGCACCC?????????????????????????????
>Discospermum_abnorme_DQ180547_DQ180581_DQ180512
GGGTTAGAATTCAAAAAATCGGCCCCCTAATAACCAACCCATCACTTCGCATTATCTCGATCTAAAGCTAAAGAACCAGT
CAAGATGTGATATATCGGTCACCTCCTTGCAGCAACTGAAAT----TTTTTGTTTTTGCAAAAATCAATATGATTTTTAA
GTTGG------AAAGCAAAATAGAGAAGGAAGCTGTGGATAAATGGAAAGATGAGAGAAAGAGAAAAAATATCTATGATA
TAGAATTCCAATATGTAAGGTCTATGAGTGATCTCATAAAAGGCAGTTTAATAAAGCATCAATACTTATTCATCCATAAT
TAAATGACTCTTCTTATAGAACATTCGTTATAGTAGAACATTATAGAACAAAAC----------------AAAAAAATAA
AGAGCTTCGAGACAATAAAGACTGAGAAAATTGACTCAAGAACAAATTTCATTACTAAGCTCCGTNNNNNNNNNNNNNNN
NNNNNNNNNNNNNNNNNNNNNNNNNNNNNNNNNNNNNNNNNNNNNNNNNNNNNNNNNNNN-NAAATGAATCTTAATGATT
CGCCGGTCGGGATGGCGGAACAAACCGGAGACCAATTCATCTATTCTGAGAAGTCACGAGATAATTCTAAAATTGAAATG
GAAGAGTAAATATTCACCCGCGAAAACTTTTTTTTTTTTTTAATTCCTAAATTTGAACGATAAAAAAAAAAAAAA-CAAT
TTAT-AAAAAAA---TAACAATATGATTTCTAAAATAAAAAATCTACTCAAAGAAGATACACAAATTACTGATATATTAG
ATGAAATCTCAAAGAATCCCACGATTCAATATATTAAATTTAAAAA--------ATATATGTCTATTTTATT--------
-----AATTAATGAAAATTGTATCTTACCTCAAATTAAAATTTTTTATTTCTGAATCCTTTTATTCAAATTCGCGAGGAG
CCAGATGAGAAGAAATTCTCACGTCTGGTTCTGTAGTAGAGATGTAATTCAGAAAGAACCATCAACTATAACCCCAAAAG
AACCAGATTCCGTAAACAACATAGAGGAAGAATGAAAGGAATATCTTATCGAGGGAATCGTATATGTTTCGGTAAATTTG
CTCTT-CAGGCACTTGAA?CTAAGTGATAACTTTCAAATTCAGAGAAACCCTGGAATTAATAAAAAGGGGCAATCCTGAG
CCAAATCCCGTTTTCCGAAACC-----AAAGGTTCAGAAAGTG----AAAAAGGGATAGGTGCAGAGACTCAACGGAAGC
TGTTCTAACAAATGGAGTTGGCTGCGTTAGTAGAGAAATCTTTCCATCTAAAATTCCGAAAGGATAAAGTGAAGGATAAA
CGTATATA--CGTATTGAATACTATATCAAATGATTAAT-----------------------GACGACTCGACTTAATCT
GTATTTTTTATATAAAAACGGAAGAATTGGTGTGAATAGATTCCACATTGAAGAAAGAATCGAATATTCATTGATCAAAT
GATTCACTCCATAGTCTGATAGATCTTTTCAAGAATTGATTAATCGGACGAGAATAAAGATAGAGTCCCGTTCTACATGT
CAATGTCGGCAACAATGAAATTTATAGTAAGAGGAAAATCCGTCGACTTTAAAAATCGTGAGGGTTCAAG-TCCCTCTAT
CCCCAAAAAACATATTTGATCCTCCAACTATTTATCCTATCCCCCTTTCATTAGCGGTTCAAAAAACCTTATTCATTTAC
TCTATTCTCTTAGAAATCGATCTGGACGGAAAAGCCCTTTTCTTATCACAAATCTTGTGTTATTTATGAT-----ATACA
TATAAATGAACATCTTTGAGCAAGAAATACCCATTTGAATGGTTTACAATCGATATAACTACTCATACTGAAACTTACAA
AGTACTCT--------TTTTTAAGATCCAAGAAATTCTAGTACCTAGATAAAACTTTGTAATCCCCTTTCCTTCTTTTAA
TTGACATAG-CCCCCCATTTCTCATAAAATGAGGATGCTACATTGGGACTGGTCGGGATAGCTCAGATGGTAGAGCAGAG
GACTGAAAATCCTCGTGT??????????????????????????????????????????????????????????????
????????????????????????????????????????????????????????????????????????????????
????????????????????????????????????????????????????????????????????????????????
????????????????????????????????????????????????????????????????????????????????
????????????????????????????????????????????????????????????????????????????????
????????????????????????????????????????????????????????????????????????????????
????????????????????????????????????????????????????????????????????????????????
????????????????????????????????????????????????????????????????????????????????
????????????????????????????????????????????????????????????????????????????????
??????????TCTCTGTTGGTTCGGATTCTAACGAATCTTTCGATAATGTGTAACAAACTCTTTCTTTATTAAATTAGAA
TACAAGAATAAAA-----GACAAAGAAAAGAAAAAA-TAGATTATCATACATACCTTTCCCTTTCGTGTAGAATAAAAAG
AAAAGATTCGAAAGATAAAAAAGATAAATAAATGAATTTATTTCCTTCTACACTCCTTGCGTTTATTCTATA-TATTCAC
TTAGATATTTAAATATAGATATATAGATACTTAGATCTATACTAAACTAAGAATTTAAAAT-------------------
--------------GATCTATACTAAACTAAGAATTTAAAATTGAATTAAATTAATAATAAAATATAAATTTTAAATTCA
TAAGAATTCAAA----------TTCTTAATTATAATTATTATAAGATATCTTTATTTATAAATAATAATAACAGGTACAA
ATAATAAA----------------------TCGAGGCACCCATTC-TATGATAACTTTCAGCTTTCCCTC
>Sericanthe_andongensis_DQ180557_DQ180591_DQ180522
GGGTTAGAATTCAAAAAATCGGCCCCCTAATAACCAACCCATCACTTCGCATTATCTCGATCTAAAGCTAAAGAACCAGT
CAAGATGTGACCGATATATCACCTCCTTGCAGCAACTGAAATTTACTTTATGTTTTTGCAAAAATAAATATGA-TTTTAA
GTTGGAAAACAAAAACAAAATAGAGAAGAAAGCTGTGGATAAATGGAAGGATGAGAGAAAGAGAAAAAATATCTATGATA
TAGAATTCCAATATGTAAGGTCTATGAGTGATCTCATAAAAGGCAGTGTAATAAAGCATCAATACTGATTCATCCATAAT
TAAATGACTCTTCTTATAGAACAT---TTATAGTAGAACATTATAGAACAAAACAAAAAAGAACAAAAAAAAAAAAATAA
AGAGCTTCAAGACAATAAAGACTGAGAAAATTGACTCAAGAACAAATTTCATTACTAAGCTCCGTTGTAAAATTTGGACC
TAAACATTAAAGTAAGAAGTGATGGGAACGATGGAAACTGTGAATCCAAAAGATTTTATT-AAAATGAATCTTAATGATT
CGCCGGTCGGGATGGCGGAACAAACCGGAGACCAATTCATCTATTCTGAGAAGTCAGGAGAAAATCCTAAAATGGAAATG
GAAGAGTAAATATTCGCCCGCAAAAAC-CTT-CTTTTTTTGAATTCCTAAATTTGAACGATAAAAAAAA-------CAAT
TTAT-AAAAAAA---TAACAATATGATTTCTAAAATAAAAAATCTACTCAAACAAGATACACAAATTACTGATATATTAG
ATGAAATCTCAAAGAATCCCACGATTCAATATATTAAATTTAAAAA--------ATATATGTCTATTTTATT--------
-----AATTAATGAAAATTGTATCTTACCTAAAATTCAAATTTTTTATTTTTGAATCCTTTTATTCAAATTCGCGAGGAG
CCAGATGAGAAGAAATTCTCACGTCTGGTTCTGTAGTAGAGATGTAATTCAGAAAGAACCATCAACTATAACCCCAAAAG
AACCAGATTCCGTAAACAACATAGAGGAAGAATGAAAGGAATATCTTATCGAGGGAATCGTATATGTTTCGGTAAATTTG
CTCTT-CAGGCACTTGAA?CTAAGTGATAACTTTCAAATTCAGAGAAACCCTGGAATTAATAAAAAGGGGCAATCCTGAG
CCAAATCCCGTTTTCCGAAACC-----AAAGGTTCATAAAGTG----AAAAAAGGATAGGTGCAGAGACTCAACGGAAGC
TGTTCTAACAAATGGGGTTGGCTGCGTTAGTAGAGAAATCTTCCCATCTAAAATTCCGAAAGGATAAAGTGAAGGATAAA
CGTATATA--TGTATTGAATACTATATCAAATGATTAAT-----------------------GACGACTCGACTGAATCT
GTATTTTTTATATAAAAACGGAAGAATTGGTGTGAATAGATTCCACATTGAAGAAAGAATCGAATATTCATTGATCAAAT
GATTCACTCCATAGTCTGATAGATCTTTTCAAGAATTGATTAATCGGACGAGAATAAAGATAGAGTCCCGTTCTACATGT
CAATGTCGACAACAATGAAATTTATAGTAAGAGGAAAATCCGTCGACTTTAAAAATCGTGAGGGTTCAAG-TCNNNNTAT
CCCCAAAAAACATATTTGATCCCCCAACTATTTATCCTATCCCCCTTTCGTTAGCGGTTCAAAAAACCTTATTCATTTAC
TCTATTCTCTTAGAAATCGATCTGGACGGAAAAGCCCTTTTCTTATCACAAATCTTGTGCTATTTATGAT-----ATACA
TATAAATGAACATCTTTGAGCAAGAAATACCCATTTGAATGGTTTACAATCGATATAACTACTCATACTGAAACTTACAA
AGTACTCTTTTTTAAGTTTTTAAGATCCAAGAAATTCTAGTACCTAGATAAAACTTTGTAATCCCCTTTCCTTCTTTTAA
TTGACATAG-CCCCCCATTTCTCATAAAATGAGGATGCTACATTGGGACTGGTCGGGATAGCTCAGATGGTAGAGCAGAG
GACTGAAAATCCTCGTGT?AAAAGTTATTTTATGTATCAATCCTTACATCTCCTACTACTGGCGGAGTAACAGCCAGTTT
TGGTATGTTGGGTGATATCATTATTGCCGAACCCAACGCCTATATTGCATTTGCAGGTAAAAGAGTAATTGAACAAACAT
TGAATACAACAGTACCTGAAGGTTCACAAGCCGCTGAATATTTATTCCAGAAGGGTTTATTCGACCTAATCGTACCGCGT
AATCTTTTAAAAAGCGTTCTTAGTGAGTTATTTCAGTTCCACGCTTTCGTTCCTTTGAA------TCAAAATGAAACAGA
GCACTAAGTGCAACAATTATTTGTTATTTGTAATAAACGAGTAGTTAGTTTATCGGAATCAAAGGAAATAAGAATGGAAT
TTTCTTTGGTGACA-----TAAGTTCGAATTGTAGAACGAATCAAAAGTTGTGGATAATTCTTTTTTACTTATATTTCTT
ATTTCT-----GATTCTTAATTAAATTTTTAATTAAGAAGTCTCTATCAAAAAAA---GATTGAATTCTTCAAATTAGGC
AAACAAAACGAATTTCTTATTTTTATCTTACGTATATAA-----------------------TTCAAATAAAATATAAAA
AATAAAGAG---------------------TTTTTTTTTT---ATTTTTCTCTATTTCCATTTCCCCAAAATCCCTT-TT
TAGCTAAAAATCTCTGTTGGTTCGGATTCTAACGAATCTTTCGATAATGTGTAACAAACTCTTTCTTTATTAAATTAGAA
TACAAGAATAAAA-----GACAAAGAAAAGAAAAAA-TAGATTATCATACATACCTTTCCCTTTCGTGTAGAATAAAAAG
AAAAGATTCGAAAGATAAAAAAGATAAATAAATGAATTTATTTCCTTCTACACTCCTTGCGTTTATTCTATA-TATTCAC
TTAGATATTTAAATATAGATATATAGATACTTAGATCTATACTAAACTAAGAATTTAAAATTGAATTAAATTAATAATAA
AATATAAA-------------------------------------------------------------TTTAAAATTCA
TAAGAATTAAAA----------TTCTTAATTATAATTATTATAAGATATCTTTATTTATAAATAATAATAACAGGTACAA
ATAATAAA----------------------TCGAGGCACCCATTC-TATGATAACTTTCAGCTTTCCCTC
>Sericanthe_jacfelicis_/_DQ180592_DQ180523
????????????????????????????????????????????????????????????????????????????????
????????????????????????????????????????????????????????????????????????????????
????????????????????????????????????????????????????????????????????????????????
????????????????????????????????????????????????????????????????????????????????
????????????????????????????????????????????????????????????????????????????????
????????????????????????????????????????????????????????????????????????????????
????????????????????????????????????????????????????????????????????????????????
????????????????????????????????????????????????????????????????????????????????
????????????????????????????????????????????????????????????????????????????????
????????????????????????????????????????????????????????????????????????????????
????????????????????????????????????????????????????????????????????????????????
????????????????????????????????????????????????????????????????????????????????
????????????????????????????????????????????????????????????????????????????????
????????????????????????????????????????????????????????????????????????????????
????????????????????TAAGTGATAACTTTCAAATTCAGAGAAACCCTGGAATTAATAAAMAGGGGCAATCCTGAG
CCAAATCCCGTTTTCCGAAACC-----AAAGGTTCATAAAGTG----AAAAAAGGATAGGTGCAGAGACTCAACGGAAGC
TGTTCTAACAAATGGGGTTGGCTGCGTTAGTAGAGAAATCTTCCCATCTAAAATTCCGAAAGGATAAAGTGAAGGATAAA
CGTATATA--TGTATTGAATACTATATCAAATGATTAAT-----------------------GACGACTCGACTGAATCT
GTATTTTTTATATAAAAACGGAAGAATTGGTGTGAATAGATTCCACATTGAAGAAAGAATCGAATATTCATTGATCAAAT
GATTCACTCCATAGTCTGATAGATCTTTTCAAGAATTGATTAATCGGACGAGAATAAAGATAGAGTCCCGTTCTACATGT
CAATGTCGACGACAATGACATTTATAGTAANAGGAAAATCCGTCGACTTTAAAAATCGTGAGGGTTCAAG-TCCCTCTAT
CCCCAAAAAACATATTTGATCCCCCAACTAGTTATCCTATCCCCCTTTCGTTAGCGGTTCAAAAAACCTTATTCATTTAC
TCTATTCTCTTAGAAATCGATCTGGACGGAAAAGCCCTTTTCTTATCACAAATCTTGTGCTATTTATGAT-----ATACA
TATAAATGAACATCTTTGAGCAAGAAATACCCATTTGAATGGTTTACAATCGATATAACTACTCATACTGAAACTTACAA
AGTACTCTTTTTTAAGTTTTTAAGATCCAAGAAATTCTAGTACCTAGATAAAACTTTGTAATCCCCTTTCCTTCTTTTAA
TTGACATAG-CCCCCCATTTCTCATAAAATGAGGATGCTACATTGGGACTGGTCGGGATAGCTCAGATGGTAGAGCAGAG
GACTGAAAATCCTCGTGT????????????????????????CTTACATCTCCTACTACTGGCGGAGTAACAGCCAGTTT
TGGTATGTTGGGTGATATCATTATTGCCGAACCCAACGCCTATATTGCATTTGCAGGTAAAAGAGTAATTGAACAAACAT
TGAATACAACAGTACCTGAAGGTTCACAAGCCGCTGAATATTTATTCCAGAAGGGTTTATTCGACCTAATCGTACCGCGT
AATCTTTTAAAAAGCGTTCTTAGTGAGTTATTTCAGTTCCACGCTTTCGTTCCTTTGAA------TCAAAATGAAACAGA
GCACTAAGTGCAACAATTATTTGTTATTTGTAATAAACGAGTAGTTAGTTTATCGGAATCAAAGGAAATAAGAATGGAAT
TTTCTTTGGTGACA-----TAAGTTCGAATTGTAGAACGAATCAAAAGTTGTGGATAATTCTTTTTTACTTATATTTCTT
ATTTCT-----GATTCTTAATTAAATTTTGAATTAAGAAGTCTCTATCAAAAAAA---GATTGAATTCTTCAAATTAGGC
AAACAAAACGAATTTCTTATTTTTATCTTACGTATATAA-----------------------TTCAAATAAAATATAAAA
--------------------------------------------------------------------------------
--GCTAAAAATCTCTGTTGGTTCGGATTCTAACGAATCTTTCGATAATGTGTAACAAACTCTTTCTTTATTAAATTAGAA
TACAAGAATAAAA-----GACAAAGAAAAGAAAAAA-TAGATTATCATACATACCTTTCCCTTTCGTGTAGAATAAAAAG
AAAAGATTCGAAAGATAAAAAAGATAAATAAATGAATTTATTTCCTTCTACACTCCTTGCGTTTATTCTATA-TATTCAC
TTAGATATTTAAATATAGATATATAGATACTTAGATCTATACTAAACTAAGAATTTAAAATTGAATTAAATTAATAATAA
AATATAAA-------------------------------------------------------------TTTAAAATTCA
TAAGAATTAAAA----------TTCTTAATTATAATTATTATAAGATATCTTTATTTATAAATAATAATAACAGGTACAA
ATAATAAA----------------------TCGAGGCACCCATTC-TATGATAACTTTCAGCTTTCCCTC
>Diplospora_dubia_AM999526_AM999468_AM999388
GGGTTAGAATTAAAAAAATTGGCCCCCTAATAACCAACCCATCACTTCGCATTATCTCGATCTAAAGCTAAAGAACCAGT
CAAGATGTGACCGATATATCACCTCCTTGCAGCAACTGAAATTTTTTTTATGTTTTTGCAAAAATAAATATGA-TTTTAA
GTTGG------AAAGCAAAATAGAGAAGAAAGCTGTGGATAAATGGAAGGATGAGAGAAAGAGAAAAAATATCTATGATA
TAGAATTCCAATATGTAAGGTCTATGAGTGATCTCATAAAAGGCAGTGTAATAAAGCATCAATACTGATTCATCCATAAT
TAAATGACTCTTGTTATAGAACAT---TTATAGTAGAACATTATAGAACAAAAC---AAAAAAAAAAAAAAAAAAAATAA
AGAGCTTCGAGACAATAAAGACTGAGAAAATTGACTCAAGAACAAATTTCATTACTAAGCTCCGTTGTAAAATTTGGACC
TAAACATTAAAGTAAGAAGTGATGGGAACGATGGAAACTGTGAATCCAAAAGATTTTATT-AAAATGAATCTTAATGATT
CGCCGGTCGGGATGGCGGAACAAACCGGAGACCAATTCATCTATTCTGAGAAGTCACGAGATAATTCTAAAATTGAAATG
GAAGAGTAAATATTCGCCCGCGAAAAC-TTT-CTTTTTTTGAATTCCTAAATTTGAACGATAAAAAAAAAAA----CAAT
TTAT-AAAAAAA----AACAATATGATTTCTACAATAAAAAATTTACTCAAACAAGATACACAAATTACTGATATATTAG
ATGAAATCTCAAAGAATCCCACGATTCAATATATTAAATTTTAAAA--------ATATATGTCTATTTTATT--------
-----AATTAATGAAAATTTTATCTTACCTCAAATTAAAATTTTTTATTGTAGAATCCTTTTATTCAAATTCGCGAGGAG
CCAGATGAGAAGAAATTCTCACGTCTGGTTCTGTAGTAGAGATGTAATTCAGAAAGAACCATCAACTATAACCCCAAAAG
AACCAGATTCCGTAAACAACATAGAGGAAGAATGAAAGGAATATCTTATCGAGGGAATCGTATATGTTTCGGTAAATTTG
CTCTT-CAGGCACGTGAA?CTAAGTGATAACTTTCAAATTCAGAGAAACCCTGGAATTAATAAAAAGGGGCAATCCTGAG
CCAAATCCCGTTTTCCGAAACC-----AAAGGTTCAGAAAGTG----AAAAAAGGATAGGTGCAGAGACTCAACGGGAGC
TGTTCTAACAAATGGAGTTGGCTGCGTTAGTAGAGAAATCTTTCCATCTAAAATTCCGAAAGGATAAAGTGAAGGATAAA
CGTATATA--CGTATTGAATACTATATCAAATGATTAAT-----------------------GACGACTCGACTGAATCT
GTA-TTTTTATATAAAAACGGAAGAATTGGTGTGAATAGATTCCACATTGAAGAAAGAATCGAATATTCATTGATCAAAT
GATTCACTCCATAGTCTGATAGATCTTTTCAAGAATTGATTAATCGGACGAGAATAAAGATAGAGTCCCGTTCTACATGT
CAATGTCGGCAACAATGAAATTTATAGTAAGAGGAAAATCCGTCGACTTTAAAAATCGTGAGGGTTCAAG-TCCCTCTAT
CCC-AAAAAACATATTTGATCCCCCAACTATTTATCCTATCCCCCTTTCGTTAGCGGTTCAAAAAACCTTATTCATTTAC
TCTATTCTCTTAGAAATCGATCTGGACGGAAAAGCCCTTTTCTTATCACAAATCTTGTGTTATTTATGATATACAATACA
TATAAATGAACATCTTTGAGCAAGAAATACCCATTTGAATGGTTTACAATCGATATAACTACTCATACTGAAACTTACAA
AGTACTCT--------TTTTTAAG----AAGAAATTCTAGTACCTAGATAAAACTTTGTAATCCCCTTTCCTTCTTTTAA
TTGACATAG-CCCCCCATTTCTCATAAAATGAGGATGCTACATTGGGACTGGTCGGGAT?????????????????????
??????????????????????AGTTWTTTTATGTATCAATCCTTACATCTCCTACTACTGGCGGAGTAACAGCCAGTTT
TGGTATGTTGGGTGATATCATTATTGCCGAACCCAACGCCTATATTGCATTTGCAGGTAAAAGAGTAATTGAACAAACAT
TGAATACAACAGTACCTGARGGTTCACAAGCCGCTGAATATTTATTCCAGAAGGGTTTATTCGACCTAATCGTACCGCGT
AATCTTTTAAAAAGCGTTCTTAGTGAGTTATTTCAGTTCCACGCTTTCGTTCCTTTGAA------TCAAAATGAAACAGA
GCACTAAATTCAACAATTATTTGTTATTTGTAATAAACGAGTAGTTAGTTTATCGGAATCAAAGGAAATAAGAATGGAAT
TTTCTTTGGTGACA-----TAAGTTCGAATTGTAGAACGAATCAAAAGTTGTGGATAATTCTTTTTTACTTATATTTCTT
ATTTCT-----GATTCTTAATTAAATTTTTAATTAAGAAGTCTCTATCAAAAAAAA--GATTGAATTCTTCAAATTAGGC
AAACAAAACGAATTTCTTATTTTTATCTTACGTATATAA-----------------------TTCAAATAAAATATAAAA
AATAAAGAG---------------------TTTTTTT------ATTTTTCTCTATTTCCATTTCCCCAAAATCCCTT-TT
TAGATAAAAATCTCTGTTGGTTCGGATTCTAACGAATCTTTCGATAATGTGTAACAAACTCTTTCTTTATTAAATTAGAA
TACAAGAATAAAA-----GACAAAGAAAAGAAAAAA-TAGATTATCATACATACCTTTCCCTTTCGTGTAGAATAAAAAG
AAAAGATTCGAAAGATAAAAAAGAGAAATAAATGAATTTATTTCCTTCTATACTCCTTGCGTTTATTCTATA-TATTCAC
TTATCTATTTAAATATAGATATATAGATACTTAGATCTATACTAAACTAAGAATTTTAAATTGAATTAAATTAATAATAA
AATATAAA-------------------------------------------------------------TTTAAAATTCA
TAAGAATTCAAA----------TTCTTAATTATAATTATTATAAGATATCTTTATTTATAAATAATAATAACAGGTACAA
ATAATAAA----------------------TCGAGGCACCCATTC-TATGATAACTTTCAGCTTTCCCT?
>Diplospora_sp_DQ180546_DQ180580_DQ180511
GGGTTAGAATTCAAAAAATCGGCCCCCTAATAACCAACCCATCACTTCGCATTATCTCGATCTAAAGCTAAAGAACCAGT
CAAGATGTGACCGATATATCACCTCCTTGCAGCAACTGAAATTTTTTTTATGTTTTTGCAAAAATAAATATGA-TTTTAA
GTTGG------AAAGCAAAATAGAGAAGAAAGCTGTGGATAAATGGAAGGATGAGAGAAAGAGAAAAAATATCTATGATA
TAGAATTCCAATATGTAAGGTCTATGAGTGATCTCATAAAAGGCAGTGTAATAAAGCATCAATACTGATTCATCCATAAT
TAAATGACTCTTGTTATAGAACAT---TTATAGTAGAACATTATAGAACAAAA---------AAAAAAAAAAAAAAATAA
AGAGCTTCGAGACAATAAAGACTGAGAAAATTGGCTCAAGAACAAATTTCATTACTAAGCTCCGTTGTAAAATTTGGACC
TAAACATTAAAGTAAGAAGTGNNNNNNNNNNNNNNNNNNNNNNNNNNNNNNNNNNNNNNN-NNNNNGAATCTTAATGATT
CGCCGGTCGGGATGGCGGAACAAACCGGAGACCAATTCATCTATTCTGAGAAGTCACGAGATAATTCTAAAATTGAAATG
GAAGAGTAAATATTCGCCCGCGAAAAC-TTT-ATTTTTTTTAATTCCTAAATTTGAACGATAAAAAAA--------CAAT
TTATAAAAAAAAAAAAAACAATATGATTTCTAAAATAAAAAATTTACTCAAACAAGATACACAAATTACTGATATATTAG
ATGAAATCTCAAAGAATCCCACGATTCAATATATTAAATTTAAAAA--------ATATATGTCTATTTTATT--------
-----AAATAATGAAAATTGTATCTTACCTCAAATTAAAATTTTTTATTTTTGAATCCTTTTATTCAAATTCGCGAGGAG
CCAGATGAGAAGAAATTCTCACGTCTGGTTCTGTAGTAGAGATGTAATTCAGAAAGAACCATCAACTATAACCCCAAAAG
AACCAGATTCCGTAAACAACATAGAGGAAGAATGAAAGGAATATCTTATCGAGGGAATCGTATATGTTTCGGTAAATTTG
CTCTT-CAGGCACGTGAA?????????????????????????????????TGGAATTAATAAAAAGGGGCAATCCTGAG
CCAAATCCCGTTTTCCGAAACC-----AAAGGTTCAGAAAGTG----AAAAAAGGATAGGTGCAGAGACTCAACGGAAGC
TGTTCTAACAAATGGAGTTGGCTGCGTTAGTAGAGAAATCTTTCCATCTAAAATTCCGAAAGGATAAAGTGAAGGATAAA
CGTATATA--CGTATTGAATACTATATCAAATGATTAAT-----------------------GACGACTCGACTGAATCT
GTA-TTTTTATATAAAAACGGAAGAATTGGTGTGAATAGATTCCACATTGAAGAAAGAATCGAATATTCATTGATCAAAT
GATTCACTCCATAGTCTGATAGATCTTTTCAAGAATTGATTAATCGGACGAGAATAAAGATAGAGTCCCGTTCTACATGT
CAATGTCGGCAACAATGAAATTTATAGTAAGAGGAAAATCCGTCGACTTTCAAAATCNTGAGGGTTCAAG-TCCCTCTAT
CCCCAAAAAACATATTTGATCCCCCAACTATTTATCCTATCCCCCTTTCGTTAGCGGTTCAAAAAACCTTATTCATTTAC
TCTATTCTCTTAGAAATCGATCTGGACGGAAAAGCCCTTTTCTTATCACAAATCTTGTGTTATTTATGATATACAATACA
TATAAATGAACACCTTTGAGCAAGAAATACCCATTTGAATGGTTTACAATCGATATAACTACTCATACTGAAACTTAGAA
AGTACTCT--------TTTTTAAG----AAGAAATTCTAGTACCTAGATAAAACTTTGTAATCCCCTTTCCTTCTTTTAA
TTGACATAG-CCCCCCATTTCTCATAAAATGAGGATGCTACATTGGGACTGGTCGGGATAGCTCAGATGGTAGAGCAGAG
GACTGAAAATCCTCGTGT??????????????????????????????????????????????????AACAGCCAGTTT
TGGTATGTTGGGTGATATCATTATTGCCGAACCCAACGCCTATATTGCATTTGCAGGTAAAAGAGTAATTGAACAAACAT
TGAATACAACAGTACCTGARGGTTCACAAGCCGCTGAATATTTATTCCAGAAGGGTTTATTCGACCTAATCGTACCGCGT
AATCTTTTAAAAAGCGTTCTTAGTGAGTTATTTCAGTTCCAYGCTTTCGTTCCTTTGAA------TCAAAATGAAACAGA
GCACTAAGTTCAACAATTATTTGTTATTTGTAATAAACGAGTAGTTAGTTTATCGGAATCAAAGGAAATAAGAATGGAAT
TTTCTTTGGTGGCA-----TAAGTTCGAATTGTAGAACGAATCAAAAGTTGTGGATAATTCTTTTTTACTTATATTTCTT
ATTTCT-----GATTCTTAATTAAATTTTTAATTAAGAAG????????????????????????????????????????
????????????????????????????????????????????????????????????????????????????????
????????????????????????????????????????????????????????????????????????????????
??GCTAAAAATCTCTGTTGGTTCGGATTCTAACGAATCTTTCGATAATGTGTAACAAACTCTTTCTTTCTTAAATTAGAA
TACAAGAATAAAA-----GACAAAGAAAAGAAAAAA-TAGATTATCATACATACCTTTCCCTTTCGTGTAGAATAAAAAG
AAAAGATTCGAAAGATAAAAAAGATAAATAAATGAATTTATTTCCTTCTATACTCCTTGCGTTTATTCTATA-TATTCAC
TTA--------------------------------TCTATACTAAACTAAGAATTTTAAATTGAATTAAATTAATAATAA
AATATAAA-------------------------------------------------------------TTTAAAATTCA
TAAGAATTCAAA----------TTCTTAATTATAATTATTATAAGATATCTTTATTTATAAATAATAATAACAGGTACAA
ATAATAAA----------------------TCGAGGCACCCATTC-TATGATAACTTTCAGCTTTCCCTC
>Belonophora_coriacea_DQ180534_DQ180569_DQ180499
GGGTTATAATTCAAAAAATCGGCCCCCTAATAACCAACCCATCACTTCGCATTATCTCGATCTAAAGCTAAAGAACCAGT
CAAGATGTGACCGATATATCACCTCCTTGCAGCAACTGAAATTTATTTTATGTTTTTGCAAAAATAAATATGA-TTTTAA
GTTGG------AAAGCAAAATAGATAAGAAAGCTGTGGATAAATGGAAGGATGAGAGAAAGAGAAAAAATATCTATGATA
TAGAATTCCAATATGTAAGGTCTATGAGTGATCTCATAAAAGGCAGTGTAATAAAGCATCAATACTGATTCATCCATAAT
TAAATGACTCTTCTTATAGAACAT---TTATAGTAGAACTATATAGAACAAAAC-------------AAAAAAAAAATAA
AGAGCTTCGAGACAATAAAGACTGAGAAAATTGACTCAAGAACAAATTTCATTACTAAGCTCCGTTGTAAAATTTGGACC
TAAACATTAAAGTAAGAAGTGATGGGAACGATGGAAACTGTGAATCCAAAAGATTTTATT-AAAATGAATCTTAATAATT
CGCCGGTCGGGATGGCGGAACAAACCGGAGACCAATTCATCTATTCTGAGAAGTCACGAGATAATCCTAAAATTGAAATG
GAAGAGTAAATATTCGCCCGCGAAAAC-TTT-CTTTTTTTGAATTCCTAAATTTGAAAGATAAAAAAAAAAAAAAACAAT
TTAT-AAAAAAA---TAACAATATGATTTCTAAAATAAAAAATCTACTCAAACAAGATACACAAATTACTGATATATTAG
ATGAAATCTCAAAGAATCCCACGATTCAATATATTAAATTTAAAAAA-------ATATATGTCTATTTTATT--------
-----AATAAATGAAAATT-TATCTTACCTCAAATTAAAATTTTTTATTTTTGAATCCTTTTATTCAAATTCGCGAGGAG
CCAGATGAGAAGAAATTCTCACGTCTGGTTCTGTAGTAGAGATGTAATTCAGAAAGAACCATCAACTATAACCCCAAAAG
AACCAGATTCCGTAAACAACATAGAGGAAGAATGAAAGGAATATCTTATCGAGGGAATCATATATGTTTCGGTAAATTTG
CTCTT-CAGGCACTTGAA????????ATAACTTTCAAATCCAGAGAAACCCTGGAATTAATAAAAAGGGGCAATCCTGAG
CCAAATCCTGTTTTCCGAAACC-----AAAGGTTCAGAAAGTG----AAAAAGGGATAGGTGCAGAGACTCAACGGAAGC
TGTTCTAACAAATGGAGTTGGCTGCGTTAGTAGAGAAATCTTTCCATCTAAAATTCCGAAAGGATAAAGTGAAGGATAAA
CGTATATA--CGTATTGAATACTATATCAAATGATTAAT-----------------------GACGACTCGACTGAATCT
GTATTTTTTATATAAAAACGGAAGAATTGGTGTGAATAGATTCCACATTGAAGAAAGAATCGAATATTCATTGATCAAAT
GATTCACTCCATAATCTGATAGATCTTTTCAAGAATTGATTAATCGGACGAGAATAAAGATAGAGTCCCGTTCTACATGC
CAATGTCGGCAACAATGAAATTTATAGTAAGAGGAAAATCCGTCGACTTTAAAAATCGTGAGGGTTCAAG-TCCCTCTAT
CCCCAAAAAACATATTTGATCCCCCAACTATTTATCCTATCCCCCTTTCGTTAGCGGTTCAAAAAACCTTATTCATTTAC
TCTATTCTCTTAGAAATCGATCTGGACGGAAAAGCCCTTTTCTTATCACAAATCTTGTGTTATTTATGAT-----ATACA
TATAAATGAACATCTTTGAGCAAGAAATACCCATTTGAATGGTTTACAATCGATATAACTACTCATACTGAAACTTACAA
AGTACTCT--------TTTTTAAGATCCAAGAAATTCTAGTACCTAGATAAAACTTTGTAATCCCCTTTCCCTCTTTTAA
TTGACATAG-CCCCCCATTTCTCATAAAATGAGGATGCTACATTGGGACTGGTCGGGATAGCTCAG??????????????
???????????????????AAAAGTTATTTTATGTATCAATCCTTACATCTCCTACTACTGGCGGAGTAACAGCCAGTTT
TGGTATGTTGGGTGATATCATTATTGCCGAACCCAACGCCTATATTGCATTTGCAGGTAAAAGAGTAATTGAACAAACAT
TGAATACAACAGTACCTGAAGGTTCACAAGCCGCTGAATATTTATTCCAGAAGGGTTTATTCGACCTAATCGTACCGCGT
AATCTTTTAAAAAGCGTTCTTAGTGAGTTATTTCAGTTCCACGCTTTCGTTCCTTTGAA------TCAAAATGAAACAGA
GCACTAAGTTCAACAATTATTTGTTATTTGTAATAAACGAGTAGTTAGTTTATCGGAATCAAAGGAAATAAGAATGGAAT
TTTCTTTGGTGACA-----TAAGTTCGAATTGTAGAACGAATCAAAAGTTGTGGATAATTCTTTTTTACTTATATTTCTT
ATTTCT-----GATTCTTAATTAAATTTTTAATTAAGAAGTCTCTATCAAAAAAAA--GATTGAATTCTTCAAATTAGGC
AAACAAAACGAATTTCTTATTTTTATCTTACGTATATAA-----------------------TTCAAATAAAATATAAAA
AACTCTTAG---------------------TTTTTTTTTTTTTATTTTTCTCTATTTCCATTTCCCCAAAATCCCCT-TT
TAGCTAAAAATCTCTGTTGGTTCGGATTCTAACGAATCTTTCGATAATGTGTAACAAACTCTTTCTTTATTAAATTAGAA
TACAAGAATAAAA-----GACAAAGAAAAGAAAAAA-TAGATTATCATACATACCTTTCCCTTTCGTGTAGAATAAAAAG
AAAAGATTCGAAAGATAAAAAAGATAAATAAATTCATTTATTTCCTTCTACACTCCTTGCGTTTATTCTATA-TATTCAC
TTAGATATTTAAATATAGATATATAGATACTTAGATCTATACTAAACTAAGAATTTAAAATTGAATTAAATTAATAATAA
AATATAAA-------------------------------------------------------------TTTTAAATTCA
TAAGAATTCAAA----------TTCTTAATTATAATTATTATAAGATATCTTTATTTATAAATAATAATAACAGGTACAA
ATAATAAATATAACAAGTACAAATAATAAATCGAGGCACCCATTC-TATGATAACTTTCAGCTTTCCCTC
>Belonophora_coriacea_DQ180535_DQ180570_DQ180500_
GGGTTATAATTCAAAAAATCGGCCCCCTAATAACCAACCCATCACTTCGCATTATCTCGATCTAAAGCTAAAGAACCAGT
CAAGATGTGACCGATATATCACCTCCTTGCAGCAACTGAAATTTATTTTATGTTTTTGCAAAAATAAATATGA-TTTTAA
GTTGG------AAAGCAAAATAGATAAGAAAGCTGTGGATAAATGGAAGGATGAGAGAAAGAGAAAAAATATCTATGATA
TAGAATTCCAATATGTAAGGTCTATGAGTGATCTCATAAAAGGCAGTGTAATAAAGCATCAATACTGATTCATCCATAAT
TAAATGACTCTTCTTATAGAACAT---TTATAGTAGAACTATATAGAACAAAAC-------------AAAAAAAAAATAA
AGAGCTTCGAGACAATAAAGACTGAGAAAATTGACTCAAGAACAAATTTCATTACTAAGCTCCGTTGTAAAATTTGGACC
TAAACATTAAAGTAAGAAGTGATGGGAACGATGGAAACTGTGAATCCAAAAGATTTTATT-AAAATGAATCTTAATAATT
CGCCGGTCGGGATGGCGGAACAAACCGGAGACCAATTCATCTATTCTGAGAAGTCACGAGATAATCCTAAAATTGAAATG
GAAGAGTAAATATTCGCCCGCGAAAAC-TTT-CTTTTTTTGAATTCCTAAATTTGAAAGATAAAAAAAAAAAAAAACAAT
TTAT-AAAAAAA---TAACAATATGATTTCTAAAATAAAAAATCTACTCAAACAAGATACACAAATTACTGATATATTAG
ATGAAATCTCAAAGAATCCCACGATTCAATATATTAAATTTAAAAAA-------ATATATGTCTATTTTATT--------
-----AATAAATGAAAATT-TATCTTACCTCAAATTAAAATTTTTTATTTTTGAATCCTTTTATTCAAATTCGCGAGGAG
CCAGATGAGAAGAAATTCTCACGTCTGGTTCTGTAGTAGAGATGTAATTCAGAAAGAACCATCAACTATAACCCCAAAAG
AACCAGATTCCGTAAACAACATAGAGGAAGAATGAAAGGAATATCTTATCGAGGGAATCATATATGTTTCGGTAAATTTG
CTCTT-CAGGCACTTGAA?????GTGATAACTTTCAAANCCAGAGAAACCCTGGAATTAATAAAAAGGGNCAATCCTGAG
CCAAATCCTGTTTTCCGAAACC-----AAAGGTTCAGAAAGTG----AAAAAGGGATAGGTGCAGAGACTCAACGGAAGC
TGTTCTAACAAATGGAGTTGGCTGCGTTAGTAGAGAAATCTTTCCATCTAAAATTCCGAAAGGATAAAGTGAAGGATAAA
CGTATATA--CGTATTGAATACTATATCAAATGATTAAT-----------------------GACGACTCGACTGAATCT
GTATTTTTTATATAAAAACGGAAGAATTGGTGTGAATAGATTCCACATTGAAGAAAGAATCGAATATTCATTGATCAAAT
GATTCACTCCATAATCTGATAGATCTTTTCAAGAATTGATTAATCGGACGAGAATAAAGATAGAGTCCCGTTCTACATGC
CAATGTCGGCAACAATGAAATTTATAGTAAGAGGAAAATCCGTCGACTTTAAAAATCGTGAGGGTTCAAG-TCCCTCTAT
CCCCAAAAAACATATTTGATCCCCCAACTATTTATCCTATCCCCCTTTCGTTAGCGGTTCAAAAAACCTTATTCATTTAC
TCTATTCTCTTAGAAATCGATCTGGACGGAAAAGCCCTTTTCTTATCACAAATCTTGTGTTATTTATGAT-----ATACA
TATAAATGAACATCTTTGAGCAAGAAATACCCATTTGAATGGTTTACAATCGATATAACTACTCATACTGAAACTTACAA
AGTACTCT--------TTTTTAAGATCCAAGAAATTCTAGTACCTAGATAAAACTTTGTAATCCCCTTTCCCTCTTTTAA
TTGACATAG-CCCCCCATTTCTCATAAAATGAGGATGCTACATTGGGACTGGTCGGGATAGCTCAGATGGTA????????
???????????????????AAAAGTTATTTTATGTATCAATCCTTACATCTCCTACTACTGGCGGAGTAACAGCCAGTTT
TGGTATGTTGGGTGATATCATTATTGCCGAACCCAACGCCTATATTGCATTTGCAGGTAAAAGAGTAATTGAACAAACAT
TGAATACAACAGTACCTGAAGGTTCACAAGCCGCTGAATATTTATTCCAGAAGGGTTTATTCGACCTAATCGTACCGCGT
AATCTTTTAAAAAGCGTTCTTAGTGAGTTATTTCAGTTCCACGCTTTCGTTCCTTTGAA------TCAAAATGAAACAGA
GCACTAAGTTCAACAATTATTTGTTATTTGTAATAAACGAGTAGTTAGTTTATCGGAATCAAAGGAAATAAGAATGGAAT
TTTCTTTGGTGACA-----TAAGTTCGAATTGTAGAACGAATCAAAAGTTGTGGATAATTCTTTTTTACTTATATTTCTT
ATTTCT-----GATTCTTAATTAAATTTTTAATTAAGAAGTCTCTATCAAAAAAAA--GATTGAATTCTTCAAATTAGGC
AAACAAAACGAATTTCTTATTTTTATCTTACGTATATAA-----------------------TTCAAATAAAATATAAAA
AACTCTTAG---------------------TTTTTTTTTTTTTATTTTTCTCTATTTCCATTTCCCCAAAATCCCCT-TT
TAGCTAAAAATCTCTGTTGGTTCGGATTCTAACGAATCTTTCGATAATGTGTAACAAACTCTTTCTTTATTAAATTAGAA
TACAAGAATAAAA-----GACAAAGAAAAGAAAAAA-TAGATTATCATACATACCTTTCCCTTTCGTGTAGAATAAAAAG
AAAAGATTCGAAAGATAAAAAAGATAAATAAATTCATTTATTTCCTTCTACACTCCTTGCGTTTATTCTATA-TATTCAC
TTAGATATTTAAATATAGATATATAGATACTTAGATCTATACTAAACTAAGAATTTAAAATTGAATTAAATTAATAATAA
AATATAAA-------------------------------------------------------------TTTTAAATTCA
TAAGAATTCAAA----------TTCTTAATTATAATTATTATAAGATATCTTTATTTATAAATAATAATAACAGGTACAA
ATAATAAATATAACAAGTACAAATAATAAATCGAGGCACCCATTC-TATGATAACTTTCAGCTTTCCC??
>Belonophora_sp_DQ180536_DQ180571_DQ180501
GGGTTATAATTCAAAAAATCGGCCCCCTAATAACCAACCCATCACTTCGCATTATCTCGATCTAAAGCTAAAGAACCAGT
CAAGATGTGACCGATATATCACCTCCTTGCAGCAACTGAAATTTATTTTATGTTTTTGCAAAAATAAATATGA-TTTTAA
GTTGG------AAAGCAAAATAGATAAGAAAGCTGTGGATAAATGGAAGGATGAGAGAAAGAGAAAAAATATCTATGATA
TAGAATTCCAATATGTAAGGTCTATGAGTGATCTCATAAAAGGCAGTGTAATAAAGCATCAATACTGATTCATCCATAAT
TAAATGACTCTTCTTATAGAACAT---TTATAGTAGAACTATATAGAACAAAAC-----------AAAAAAAAAAAATAA
AGAGCTTCGAGACAATAAAGACTGAGAAAATTGACTCAAGAACAAATTTCATTACTAAGCTCCGTTGTAAAATTTGGACC
TAAACATTAAAGTAAGAAGTGATGGGAACGATGGAAACTGTGAATCCAAAAGATTTTATT-AAAATGAATCTTAATAATT
CGCCGGTCGGGATGGCGGAACAAACCGGAGACCAATTCATCTATTCTGAGAAGTCACGAGATAATCCTAAAATTGAAATG
GAAGAGTAAATATTCGCCCGCGAAAAC-TTT-CTTTTTTTGAATTCCTAAATTTGAAAGATAAAAAAAAAAAAAA-CAAT
TTAT-AAAAAAA---TAACAATATGATTTCTAAAATAAAAAATCTACTCAAACAAGATACACAAATTACTGATATATTAG
ATGAAATCTCAAAGAATCCCACGATTCAATATATTAAATTTAAAAAA-------ATATATGTCTATTTTATT--------
-----AATAAATGAAAATT-TATCTTACCTCAAATTAAAATTTTTTATTTTTGAATCCTTTTATTCAAATTCGCGAGGAG
CCAGATGAGAAGAAATTCTCACGTCTGGTTCTGTAGTAGAGATGTAATTCAGAAAGAACCATCAACTATAACCCCAAAAG
AACCAGATTCCGTAAACAACATAGAGGAAGAATGAAAGGAATATCTTATCGAGGGAATCATATATGTTTCGGTAAATTTG
CTCTT-CAGGCACTTGAA?CTAAGTGATAACTTTCAAATTCAGAGAAACCCTGGAATTAATAAAAAGGGGCAATCCTGAG
CCAAATCCTGTTTTCCGAAACC-----AAAGGTTCAGAAAGTG----AAAAAGGGATAGGTGCAGAGACTCAACGGAAGC
TGTTCTAACAAATGGAGTTGGCTGCGTTAGTAGAGAAATCTTTCCATCTAAAATTCCGAAAGGATAAAGTGAAGGATAAA
CGTATATA--CGTATTGAATACTATATCAAATGATTAAT-----------------------GACGACTCGACTGAATCT
GTATTTTTTATATAAAAACGGAAGAATTGGTGTGAATAGATTCCACATTGAAGAAAGAATCGAATATTCATTGATCAAAT
GATTCACTCCATAATCTGATAGATCTTTTCAAGAATTGATTAATCGGACGAGAATAAAGATAGAGTCCCGTTCTACATGC
CAATGTCGGCAACAATGAAATTTATAGTAAGAGGAAAATCCGTCGACTTTAAAAATCGTGAGGGTTCAAG-TCCCTCTAT
CCCCAAAAAACATATTTGATCCCCCAACTATTTATCCTATCCCCCTTTCGTTAGCGGTTCAAAAAACCTTATTCATTTAC
TCTATTCTCTTAGAAATCGATCTGGACGGAAAAGCCCTTTTCTTATCACAAATCTTGTGTTATTTATGAT-----ATACA
TATAAATGAACATCTTTGAGCAAGAAATACCCATTTGAATGGTTTACAATCGATATAACTACTCATACTGAAACTTACAA
AGTACTCT--------TTTTTAAGATCCAAGAAATTCTAGTACCTAGATAAAACTTTGTAATCCCCTTTCCCTCTTTTAA
TTGACATAG-CCCCCCATTTCTCATAAAATGAGGATGCTACATTGGGACTGGTCGGGATAGCTCAGATGGTAGAGCAGAG
GACTGAAAATCCTCGTGT?AAAAGTTATTTTATGTATCAATCCTTACATCTCCTACTACTGGCGGAGTAACAGCCAGTTT
TGGTATGTTGGGTGATATCATTATTGCCGAACCCAACGCCTATATTGCATTTGCAGGTAAAAGAGTAATTGAACAAACAT
TGAATACAACAGTACCTGAAGGTTCACAAGCCGCTGAATATTTATTCCAGAAGGGTTTATTCGACCTAATCGTACCGCGT
AATCTTTTAAAAAGCGTTCTTAGTGAGTTATTTCAGTTCCACGCTTTCGTTCCTTTGAA------TCAAAATGAAACAGA
GCACTAAGTTCAACAATTATTTGTTATTTGTAATAAACGAGTAGTTAGTTTATCGGAATCAAAGGAAATAAGAATGGAAT
TTTCTTTGGTGACA-----TAAGTTCGAATTGTAGAACGAATCAAAAGTTGTGGATAATTCTTTTTTACTTATATTTCTT
ATTTCT-----GATTCTTAATTAAATTTTTAATTAAGAAGTCTCTATCAAAAAAAA--GATTGAATTCTTCAAATTAGGC
AAACAAAACGAATTTCTTATTTTTATCTTACGTATATAA-----------------------TTCAAATAAAATATAAAA
AACTCTTAG---------------------TTTTTTTTTTT--ATTTTTCTCTATTTCCATTTCCCCAAAATCCCNN-NN
NNNNNNNNNNTCTCTGTTGGTTCGGATTCTAACGAATCTTTCGATAATGTGTAACAAACTCTTTCTTTATTAAATTAGAA
TACAAGAATAAAA-----GACAAAGAAAAGAAAAAA-TAGATTATCATACATACCTTTCCCTTTCGTGTAGAATAAAAAG
AAAAGATTCGAAAGATAAAAAAGATAAATAAATGAATTTATTTCCTTCTACACTCCTTGCGTTTATTCTATA-TATTCAC
TTAGATATTTAAATATAGATATATAGATACTTAGATCTATACTAAACTAAGAATTTAAAATTGAATTAAATTAATAATAA
AATATAAA-------------------------------------------------------------TTTTAAATTCA
TAAGAATTCAAA----------TTCTTAATTATAATTATTATAAGATATCTTTATTTATAAATAATAATAACAGGTACAA
ATAATAAATATAACAAGTACAAATAATAAATCGAGGCACCCATTC-TATGATAACTTTCAGCTTTCCCTC
>Empogona_gossweileri_FM160598_AM999492_AM999365
????????????????????????????AATAACCAACCCATCACTTCGCATTATCTCGATCTAAAGCTAAAAAACCAGT
CAAGATGTGACCGATATATCACCTCCTTGCAGCAACTGAAATTTTTTT-ATGTTTTTGCAAAAATAAATATGA-TTTTAA
GTTGG------AAAGCAAAATAGAGAAGAAAGCTGTGGATAAATGGAAGGATGAGAGAAAGAGAAAAAATATCTATGATA
TAGAATTCCAATATGTAAGGTCTATGAGTGATCTCATAAAAGGCAGTGTAATAAAGCATCAATACTGATTCATCCATAAT
TAAATGACTCTTGTTATAGAACAT---TTATAGTAGAACATTATAGAACAAAAC-------------AAAAAAAAAATAA
AGAGCTTCGAGACAATAAAGACTGAGAAAATTGACTCAAGAACAAATTTCATTACTAAGCTCCGTTGTAAAATTTGGACC
TAAACATTAAAGTAAGAAGTGATGGGAACGATGGAAACTGTGAATCCAAAAGATTTTATT-AAAATGAATCTTAATGATT
CGCCGATCGGGATGGCGGAACAAACCGGAGACCAATTCATCTATTCTGAGAAGTCACGAGATAATCCTAAAATTGAAATG
GAAGAGTAAATATTCGCCCGCGAAAAC-TTT-CTTTTTTTGAATTCCTAAATTTGAACGATTAAAAAAAA------CAAT
TTAT-AAAAAAA---TAACAATATGATTTCTAAAATAAAAAATTTACTCAAACAAGATACACAAATTACTGATATATTAG
ATGAAATCTCAAAGAATCCCACGATTCAATATATTAAATTTAAAAA--------ATATATGTCTATTTTATT--------
-----AATTAATGAAAATTGTATCTTACCTCAAATTAAAATTTTTTATTTTTGAATACTTTTATTCAAATTCGCGAGGAG
CCAGATGAGAAGAAATTCTCACGTCTGGTTCTGTAGTAGAGATGTAATTCAGAAAGAA??????????????????????
????????????????????????????????????????????????????????????????????????????????
???????????????????CTAAGTGATAACTTTCAAATTCAGAGAAACCCTGGAATTAATAAAAAGGGGCAATCCTGAG
CCAAATCCCGTTTTCCGAAACC-----AAAGGTTCAGAAAGTG----AAAAAAGGATAGGTGCAGAGACTCAACGGAAGC
TGTTCTAACAAATGGAGTTGGCTGCGTTAGTAGAGAAATCTTTCCATCTAAAATTCCGAAAGGATAAAGTGAAGGATAAA
CGTATATA--CGTATTGAATACTATATCAAATGATTAATGACGACTCGATCAAATGATTAATGACGACTCGACTGAATCT
GTA-TTTTTATATAAAAACGGAAGAATTGGTGTGAATAGATTCCACATTGAAGAAAGAATCGAATATTCATTGATCAAAT
GATTCACTCCATAGTCTGATAGATCTTTTCAAGAATTGATTAATCGGACGAGAATAAAGATAGAGTCCCGTTCTACATGT
CAATGTCGGCAACAATGAAATTTATAGTAAGAGGAAAATCCGTCGACTTTAAAAATCGTGAGGGTTCAAG-TCCCTCTAT
CCCCAAAAAACATATTTGATCCCCCAACTATTTATCCTATCCCCCTTTCGTTAGCGGTTCAAAAAACCTTATTCATTTAC
TCTATTCTCTTAGAAATCGATCTGGACGGAAAAGCCCTTTTCTTATCACAAATCTTGTGTTATTTATGATATACAATACA
TATAAATGAACATCTTTGAGCAAGAAATACCCATTTGAATGGTTTACAATCGATATAACTACTCATACTGAAACTTACAA
AGTACTCT--------TTTTTAAG----AAGAAATTCTAGTACCTAGATAAAACTTTGTAATCCCCTTTCCTTCTTTTAA
TTGACATAG-CCCCCCATTTCTCATAAAATGAGGATGCTACATTGGGACTGGTCGGG???????????????????????
???????????????????AAAAGTTATTTTATGTATCAATCCTTACATCTCCTACTACTGGCGGAGTAACAGCCAGTTT
TGGTATGTTGGGTGATATCATTATTGCCGAACCCAACGCCTATATTGCATTTGCAGGTAAAAGAGTAATTGAACAAACAT
TGAATACAACAGTACCTGATGGTTCACAAGCCGCTGAATATTTATTCCAGAAGGGTTTATTCGATCTAATCGTACCACGT
AATCTTTTAAAAAGCGTTCTTAGTGAGTTATTTCAGTTCCACGCTTTCGTTCCTTTGAA------TCAAAATGAAACAGA
GCACTAAGTTCAACAATTATTTGTTATTTGTAATAAACGAGTAGTTAGTTTATCGGAATCAAAGGAAATAAGAATGGAAT
TTTCTTTGGTGACA-----TAAGTTCGAATTGTAGAACGAATCAAAAGTTGTGGATAATTCTTTTTTACTTATATTTCTT
ATTTCT-----GATTCTTAATTAAATTTTTAATTAAGAAGTCTCTATCAAAAAAAA--GATT------------------
--------------------------------------------------------------------------------
--------------------------------------------------------------------------------
--------------------------------------------------------------------------------
--------------------------------------------------------------------------------
--------CGAAAGATAAAAAAGATAAATAAATGAATTTATTTCCTTCTATACTCCTTGCGTTTATTCTATA-TATTCAC
TTATCTATTTAAATATAGATATATAGATACTTAGATCTATACTAAACTAAGAATTTAAAATTGAATTAAATTAATAATAA
AATATAAA-------------------------------------------------------------TTGAAAATTCC
TAAGAATTCAAA----------TTCTTAATTATAATTATTATAAGATATCTTTATTTATAAATAATAATAACAGGTACAA
ATAATAAA----------------------TCGAGGCACCCATTC-TATGATAACTTTCAGCTTTCCCT?
>Empogona_lanceolata_FM160603_AM999497_AM999370
?????????????????????GCCCCCTAATAACCAACCCATCACTTCACATTATCTCGATCTAAAGCTAAAGAACCAGT
CAAGATGTGACCAATATATCACCTCCTTGCAGCAACTGAAATTTTTTT-ATGTTTTTGCAAAAATAAATATGA-TTTTAA
GTTGG------AAAGCAAAATAGAGAAGAAAGCTGTGGATAAATGGAAGGATGAGAGAAAGAGAAAAAATATCTATGATA
TAGAATTCCAATATGTAAGGTCTATGAGTGATCTCATAAAAGGCAGTGTAATAAAGCATCAATACTGATTCATCCATAAT
TAAATGACTCTTGTTATAGAACAT---TTATAGTAGAACATTATAGAACAAAA--------AAAAAAAAAAAAAAAATAA
AGAGCTTCGAGACAATAAAGACTGAGAAAATTGACTCAAGAACAAATTTCATTACTAAGCTCCGTTGTAAAATTGGGACC
TAAACATTAAAGTAAGAAGTGATGGGAACGATGGAAACTGTGAATCCAAAAGATTTTATT-AAAATGAATCTTAATGATT
CGCCGGTCGGGATGGCGGAACAAACCGGAGACCAATTCATCTATTCTGAGAAGTCACGAGATAATCCTAAAATTGAAATG
GAAGAGTAAATATTCGCCCGCGAAAAC-TTT-CTTTTTTTGAATTCCTAAATTTGAACGATAAAAAAAAA------CAAT
TTAT-AAAAAAA---TAACAATATGTTTTCTAAAATAAAAAATTTACTCAAACAAGATACACAAATTACTGATATATTAG
ATGAAATCTCAAAGAATACCACGATTCAATATATTAAATTTAAAAA--------ATATATGTCTATTTTATT--------
-----AATTAATGAAAATTGTATCTTACCTCAAATTAAAATTTTTTATTTTTGAATACTTTTATTCAAATTCGCGAGGAG
CCAGATGAGAAGAAATTCTCACGTCTGGTTCTGTAGTAGAGATGTAATTCAGAAAGAACCATCAACTATAACCCCAAAAG
AACCAGATTCCGTAAACAACATAGAGGAAGAATGAAAGGAATATCTTATCGAGGGAATCGTATATGTTTCGGTAAATTTG
CTCTT-CAGGCACGTGAA?CTAAGTGATAACTTTCAAATTCAGAGAAACCCTGGAATTAATAAAAAGGGGCAATCCTGAG
CCAAATCCCGTTTTCCGAAACC-----AAAGGTTCAGAAAGTG----AAAAA-GGATAGGTGCAGAGACTCAACGGAAGC
TGTTCTAACAAATGGAGTTGGCTGCGTTAGTAGAGAAATCTTTCCATCTAAAATTCCGAAAGGATAAAGTGAAGGATAAA
CGTATATA--CGTATTGAATACTATATCAAATGATTAAT-----------------------GACGACTCGACTGAATCT
GTA-TTTTTATATAAAAACGGAAGAATTGGTGTGAATAGATTCCACATTGAAGAAAGAATCGAATATTCATTGATCAAAT
GATTCACTCCATAGTCTGATAGATCTTTTCAAGAATTTATTAATCGGACGAGAATAAAGATAGAGTCCCGTTCTACATGT
CAATGTCGGCAACAATGAAATTTATAGTAAGAGGAAAATCCGTCGACTTTAAAAATCGTGAGGGTTCAAG-TCCCTCTAT
CCCCAAAAAACATATTTGATCCCCCAACTATTTATCCTATCCCCCTTTCGTTAGCGGTTCAAAAAACCTTATTCATTTAC
TCTATTCTCTTAGAAATCGATCTGGACGGAAAAGCCCTTTTCTTATCACAAATCTTGTGTTATTTATGATATACAA----
---------------------------------TTTGAATGGTTTACAATCGATATAACTACTCATACTGAAACTTACAA
AGTACTCT--------TTTTTAAG----AAGAAATTCTAGTACCTAGATAAAACTTTGTAATCCCCTTTCCTTCTTTTAA
TTGACATAGCCCCCCCATTTCTCATAAAATGAGGATGCTACATTGGGACTGGTCGGGAT?????????????????????
???????????????????AAAAGTTATTTTATGTATCAATCCTTACATCTCCTACTACTGGCGGAGTAACAGCCAGTTT
TGGTATGTTGGGTGATATCATTATTGCCGAACCCAACGCCTATATTGCATTTGCAGGTAAAAGAGTAATTGAACAAACAT
TGAATACAACAGTACCTGATGGTTCACAAGCCGCTGAATATTTATTCCAGAAGGGTTTATTCGATCTAATCGTACCGCGT
AATCTTTTAAAAAGCGTTCTTAGTGAGTTATTTCAGTTCCACGCTTTCGTTCCTTTGAA------TCAAAATGAAACAGA
GCACTAAGTTCAACAATTATTTGTTATTTGTAATAAACGAGTAGTTAGTTTATCGGAATCAAAGGAAATAAGAATGGAAT
TTTCTTTGGTGACA-----TAAGTTCGAATTGTAGAACGAATCAAAAGTTGTGGATAATTCTTTTTTACTTATATTTCTT
ATTTCT-----GATTCTTAATTCAATTTTTAATTAAGAAGTCTCTATCAAAAAAAA--GATT------------------
--------------------------------------------------------------------------------
--------------------------------------------------------------------------------
--------------------------------------------------------------------------------
--------------------------------------------------------------------------------
--------CGAAAGATAAAAAAGATAAATAAATTCATTTATTTCCTTCTATACTCCTTGCGTTTATTCTATA-TATTAAC
TTATCTATTTAAATATAGATATATAGATACTTAGATCTATACTAAACTAAGAATTTAAAATTGAATTAAATTAATAATAA
AATATAAA-------------------------------------------------------------TTTAAAATTCA
TAAGAATTCAAA----------TTCTTAATTATAATTATTATAAGATATCTTTATTTATAAATAATAATAACAGGTACAA
ATAATAAA----------------------TCGAGGCACCCATTC-TATGATAACTTTCAGCTTTCCCT?
>Empogona_ngalaensis_FM160607_AM999501_AM999374
?????????????CAAA-TCGGCCCCCTAATAACCAACCCATCACTTCGCATTATCTCGATCTAAAGCTAAAGAACCAGT
CAAGATGTGACCGATATATCACCTCCTTGCAGCAACTGAAATTTTTTT-ATGTTTTTGCAAAAATAAATATGA-TTTTTA
GTTGG------AAAGCAAAATAGAGAAGAAAGCTGTGGATAAATGGAAGGATGAGAGAAAGAGAAAAAATATCTATGATA
TAGAATTCCAATATGTAAGGTCTATGAGTGATCTCATAAAAGGCAGTGTAATAAAGCATCAATACTGATTCATCCATAAT
TAAATGACTCTTGTTATAGAACAT---TTATAGTAGAACATTATAGAACAAAA-------------AAAAAAAAAAATAA
AGAGCTTCGAGACAATAAAGACTGAGAAAATTGACTCAAGAACAAATTTCATTACTAAGCTCCGTTGNNNNNNNNNNNNN
NNNNNNNNNNNNNNNNNNNNNNNNNNNNNNNNNNNNNNNNNNNNNNNNNNNNNNNNNNNN-NNNNNNNNNNNNNNNNNNN
CGCCGGTCGGGATGGCGGAACAAACCGGAGACCAATTCATCTATTCTGAGAAGTCACGAGATAATCCTAAAATTGAAATG
GAAGAGTAAATATTCGCCCGCGAAAAC-TTT-CTTTTTTTGAATTCCTAAATTTGAACGATAAAAAAAAAA-----CAWT
TTAT-AAAAAAA---TAMCAATATGATTTCTAAAATAAAAAATTTACTCAAACAAGATACACAAATTACTGATATATTAG
ATGAAATCTCAAAGAATCCCMCGATTCAATATATTAAATTAAAAAAAA--------ATATGTCTATTTTATT--------
-----AATTAATGAAAATTGTATCTTACCTCAAATTAAAATTTTTT-TTTTTGAATACTTTTATTCAAATTCGCGAGGAG
CCAGATGAGAAGAAATTCTCACGTCTGGTTCTGTAGTAGAGATGTAATTCAGAAAGAACCATCAACTATAACCCCAAAAG
AACCAGATTCCGTAAMCAMCATAGAGGAAGAATGAAAGGAATATCTTATCGAGGGAATCGTATATGTTTCGGTAAATTTG
CTCTT-CAGGCACGTGAA?CTAAGTGATAACTTTCAAATTCAGAGAAACCCTGGAATTAATAAAAAGGGGCAATCCTGAG
CCAAATCCCGTTTTCCGAAACC-----AAAGGTTCAGAAAGTG----AAAAAAGGATAGGTGCAGAGACTCAACGGAAGC
TGTTCTAACAAATGGAGTTGGCTGCGTTAGTAGAGAAATCTTTCCATCTAAAATTCCGAAAGGATAAAGTGAAGGATAAA
CGTATATA--CGTATTGAATACTATATCAAATGATTAAT-----------------------GACGACTCGACTGAATCT
GTA-TTTTTATATAAAAACGGAAGAATTGGTGTGAATAGATTCCACATTGAAGAAAGAATCGAATATTCATTGATCAAAT
GATTCACTCCATAGTCTGATAGATCTTTTCAAGAATTGATTAATCGGACGAGAATAAAGATAGAGTCCCGTTCTACATGT
CAATGTCGGCAACAATGAAATTTATAGTAAGAGGAAAATCCGTCGACTTTAAAAATCGTGAGGGTTCAAG-TCCCTCTAT
CCCCAAAAAACATATTTGATCCCCCAACTATTTATCCTATCCCCCTTTCGTTAGCGGTTCAAAAAACCTTATTCATTTAC
TCTATTCTCTTAGAAATCGATCTGGACGGAAAAGCCCTTTTCTTATCACAAATCTTGTGTTATTTATGATATCCAATACA
TATAAATGAACATCTTTGACCAAGAAATACCCATTTGAATGGTTTCCAATCGATATAACTACTCATACTGAAACTTCCAA
AGTACTCT--------TTTTTAAG----AAGAAATTCTAGTCCCTAGATAAAACTTTGTAATCCCCTTTCCTTCTTTTAA
TTGACATAG-CCCCCCATTTCTCATAAAATGAGGATGCTACATTGGGACTGGTCGGG???????????????????????
???????????????????AAAAGTTATTTTATGTATCAATCCTTACATCTCCTACTACTGGCGGAGTAACAGCCAGTTT
TGGTATGTTGGGTGATATCATTATTGCCGAACCCAACGCCTATATTGCATTTGCAGGTAAAAGAGTAATTGAACAAACAT
TGAATACAACAGTACCTGATGGTTCACAAGCCGCTGAATATTTATTCCAGAAGGGTTTATTCGATCTAATCGTACCGCGT
AATCTTTTAAAAAGCGTTCTTAGTGAGTTATTTCAGTTCCACGCTTTCGTTCCTTTGAA------TCAAAATGAAACAGA
GCACTAAGTTCAACAATTATTTGTTATTTGTAATAAACGAGTAGTTAGTTTATCGGAATCAAAGGAAATAAGAATGGAAT
TTTCTTTGGTGACA-----TAAGTTCGAATTGTAGAACGAATCAAAAGTTGTGGATAATTCTTTTTTACTTATATTTCTT
ATTTCT-----GATTCTTAATTCAATTTTTAATTAAGAAGTCTCTATCAAAAAAAA--GATT------------------
--------------------------------------------------------------------------------
--------------------------------------------------------------------------------
--------------------------------------------------------------------------------
--------------------------------------------------------------------------------
--------CGAAAGATAAAAAAGATAAATAAATGAATTTATTTCCTTCTATACTCCTTGCGTTTATTCTATA-TATTCAC
TTATCTATTTAAATATAGATATATAGATACTTAGATCTATACTAAACTAAGAATTTAAAATTGAATTAAATTAATAATAA
AATATAAA-------------------------------------------------------------TTTAAAATTCA
TAAGAATTCAAA----------TTCTTAATTATAATTATTATAAGATATCTTTATTTATAAATAATAATAACAGGTACAA
ATAATAAA----------------------TCGAGGCACCCATTC-TATGATAACTTTCAGCTTTCCCT?
>Empogona_talbotii_FM160618_AM999509_AM999386
GGGTTAGAATTCACAAAATCGGCCCCCTAATAACCAACCCATCACTTCACATTATCTCGATCTAAAGCTAAAGAACCAGT
CAAGATGTGACCGATATATCACCTCCTTGCAGCAACTGAAATTTTTTT-ATGTTTTTGCAAAAATAAATATGA-TTTTAA
GTTGG------AAAGCAAAATAGAGAAGAAAGCTGTGGATAAATGGAAGGATGAGAGAAAGAGAAAAAATATCTATGATA
TAGAATTCCAATATGTAAGGTCTATGAGTGATCTCATAAAAGGCAGTGTAATAAAGCATCAATACTGATTCATCCATAAT
TAAATGACTCTTGTTATAGAACAT---TTATAGTAGAACATTATAGAACAAAAC----------AAAAAAAAAAAAATAA
AGAGCTTCGAGACAATAAAGACTGAGAAAATTGACTCAAGAACAAATTTCATTACTAAGCTCCGTTGTAAAATTTGGACC
TAAACATTAAAGTAAGAAGTGATGGGAACGATGGAAACTGTGAATCCAAAAGATTTTATT-AAAATGAATCTTAATGATT
CGCCGGTCGGGATGGCGGAACAAACCGGAGACCAATTCATCTATTCTGAGAAGTCACGAGATAATCCTAAAATTGAAATG
GAAGAGTAAATATTCGCCCGCGAAAAC-TTT-CTTTTTTTGAATTCCTAAATTTGAACGATAAAAAAAA-------CAAT
TTAT-AAAAAAA---TAACAATATGATTTCTAAAATAAAAAATTTACTCAAACAAGATACACAAATTACTGATATATTAG
ATGAAATCTCAAAGAATCCCACGATTCAATATATTAAATTTAAAAA--------ATATATGTCTATTTTATT--------
-----AATTAATGAAAATTGTATCTTACCTCAAATTAAAATTTTTTATTTTTGAATACTTTTATTCAAATTCGCGAGGAG
CCAGATGAGAAGAAATTCTCACGTCTGGTTCTGTAGTAGAGATGTAATTCAGAAAGAACCATCAACTATAACCCCAAAAG
AACCAGATTCCGTAAACAACATAGAGGAAGAATGAAAGGAATATCTTATCGAGGGAATCGTATATGTTTCGGTAAATTTG
CTCTT-CAGGCACGTGAA?CTAAGTGATAACTTTCAAATTCAGAGAAACCCTGGAATTAATAAAAAGGGGCAATCCTGAG
CCAAATCCCGTTTTCCGAAACC-----AAAGGTTCAGAAAGTG----AAAAA-GGATAGGTGCAGAGACTCAACGGAAGC
TGTTCTAACAAATGGAGTTGGCTGCGTTAGTAGAGAAATCTTTCCATCTAAAATTCCGAAAGGATAAAGTGAAGGATAAA
CGTATATA--CGTATTGAATACTATATCAAATGATTAAT-----------------------GACGACTCGACTGAATCT
GTA-TTTTTATATAAAAACGGAAGAATTGGTGTGAATAGATTCCACATTGAAGAAAGAATCGAATATTCATTGATCAAAT
GATTCACTCCATAGTCTGATAGATCTTTTCAAGAATTGATTAATCGGACGAGAATAAAGATAGAGTCCCGTTCTACATGT
CAATGTCGGCAACAATGAAATTTATAGTAAGAGGAAAATCCGTCGACTTTAAAAATCGTGAGGGTTCAAG-TCCCTCTAT
CCCCAAAAAACATATTTGATCCCCCAACTATTTATCCTATCCCCCTTTCGTTAGCGGTTCAAAAAACCTTATTCATTTAC
TCTATTCTCTTAGAAATCGATCTGGACGGAAAAGCCCTTTTCTTATCACAAATCTTGTGTTATTTATGATATACAATACA
TATAAATGAACATCTTTGAGCAAGAAATACCCATTTGAATGGTTTACAATCGATATAACTACTCATACTGAAACTTACAA
AGTACTCT--------TTTTTAAG----AAGAAATTCTAGTACCTAGATAAAACTTTGTAATCCCCTTTCCTTCTTTTAA
TTGACATAG-CCCCCCATTTCTCATAAAATGAGGATGCTACATTGGGACTGGTCGGGATAGCTCAG??????????????
???????????????????AAAAGTTATTTTATGTATCAATCCTCACATCTCCTACTACTGGCGGAGTAACAGCCAGTTT
TGGTATGTTGGGTGATATCATTATTGCCGAACCCAACGCCTATATTGCATTTGCAGGTAAAAGAGTAATTGAACAAACAT
TGAATACAACAGTACCTGATGGTTCACAAGCCGCTGAATATTTATTCCAGAAGGGTTTACTCGATCTAATCGTACCGCGT
AATCTTTTAAAAAGCGTTCTTAGTGAGTTATTTCAGTTCCACGCTTTCGTTCCTTTGAA------TCAAAATGAAACAGA
GCACTAAGTTCAACAATTATTTGTTATTTGTAATAAACGAGTAGTTAGTTTATCGGAATCAAAGGAAATAAGAATGGAAT
TTTCTTTGGTGACA-----TAAGTTCGAATTGTAGAACGAATCAAAAGTTGTGGATAATTCTTTTTTACTTATATTTCTT
ATTTCT-----GATTCTTAATTAAATTTTTAATTAAGAAGTCTCTATCAAAAAAAA--GATT------------------
--------------------------------------------------------------------------------
--------------------------------------------------------------------------------
--------------------------------------------------------------------------------
--------------------------------------------------------------------------------
--------CGAAAGATAAAAAAGATAAATAAATTCATTTATTTCCTTCTATACCCCTTGCGTTTATTCTATA-TATTCAC
TTATCTATTTAAATATAGATATATAGATACTTAGATCTATACTAAACTAAGAATTTAAAATTGAATTAAATTAATAATAA
AATATAAA-------------------------------------------------------------TTTAAAATTCA
TAAGAATTCAAA----------TTCTTAATTATAATTATTATAAGATATCTTTATTTATAAATAATAATAACAGGTACAA
ATAATAAA----------------------TCGAGGCACCCATTC-TATGATAACTTTCAGCTTTCCCT?
>Tricalysia_anomala_var_guineensis_DQ180560_DQ180595_DQ180526
GGGTTAGAATTCAAAAAATCGGCCCCCTAATAACCAACCCATCGCTTCGCATTATCTCGATCTAAAGCTAAAGAACCAGT
CAAGATGTGACCGATATATCACCTCCTTGCAGCAACTGAAATTTTTTTTATGTTTTTGCAAAAATAAATATGA-TTTTAA
GTTGG------AAAGCAAAATAGAGAAGAAAGCTGCGGATAAATGGAAGGATGAGAGAAAGAGAAAAAATATCTATGATA
TAGAATTCCAATATGTAAGGTCTATGAGTGATCTCATAAAAGGCAGTGTAATAAAGCATCAATACTGATTCATCCATAAT
TAAATGACTCTTCTTATAGAACAT---TTATAGTAGAACATTATCGAACAAAAC---------------AAAAAAAATAA
AGAGCTTCGAGACAATAAAGACTGAGAAAATTGACTCAAGAACAAATTTCATTACTAAGCTCCGTTGTAAAATTTGGACC
TAAACATTAAAGTAAGAAGTGATGGGAACGATGGAAACTGTGAATCCAAAAGATTTTATT-AAAATGAATCTTAATGATT
CGCCGGTCGGGATGGCGGAACAAACCGGAGACCAATTCATCTATTCTGAGAAGTCACGAGATAATCCTAAAATTGAAATG
GAAGAGTAAATATTCGCCCGCGAAAAC-TTT-CTTTTTTTGAATTCCTAAATTTGAACGATAAAAAAAAAA-----CAAT
TTAT-AAAAAAA---TAACAATATGATTTCTAAAATAAAAAATCTACTCAAACAAGATACACAAATTACTGATATATTAG
ATGAAATCTCAAAGAATTCCACGATTCAATATATTAAATAAAAAAAAA------ATATATGTCTATTTTATT--------
-----AATTAATTAAAATTGTATCTTACCTCAAATTAAAAATTTTTATTTTTGAATCCTTTTATTCAAATTCGCGAGGAG
CCAGATGAGAAGAAATTCTCACGTCTGGTTCTGTAGTAGAGATGTAATTCAGAAAGAACCATCAACTATAACCCCAAAAG
AACCAGATTCCGTAAACAACATAGAGGAAGAATGAAAGGAATATCTTATCGAGGGAATCATATATGTTTCGGTAAATTTG
CTCTT-CAAGCACTTGAA?CTAAGTGATAACTTTCAAATCCAGAGAAACCCTGGAATTAATAAAAAGGGGCAATCCTGAG
CCAAATCCCGTTTTCCGAAACC-----AAAGGTTCAGAAAGTG----AAAAAAGGATAGGTGCAGAGACTCAACGGAAGC
TGTTCTAACAAATGGAGTTGGCTGCGTTAGTAGAGAAATCTTTCCATCTAAAATTCCGAAAGGATAAAGTGAAGGATAAA
CGTATATA--CGTACTGAATACTATATCAAATGATTAAT-----------------------GACGACTCGACTGAATCT
GTATTTTTTATATAAAAACGGAAGAATTGGTGTGAATAGATTCCACATTGAAGAAAGAATCGAATATTCATTGATCAAAT
GATTCACTCCATAGTCTGATAGATCTTTTCAAGAATTGATTAATCGGACGAGAATAAAGATAGAGTCCCGTTCTACATGT
CAATGTCGGCAACAATGAAATTTATAGTAAGAGGAAAATCCGTCGACTTTAAAAATCGTGAGGGTTCAAG-TCCCTCTAT
CCCCAAAAAACATATTTGATCCCCCAACTATTTATCCTATCCCCCTTTCGTTAGCGGTTCAAAAAACCTTATTCATTTAC
TCTATTCTCTTAGAAATCGATCCGGACGGAAAAGCCCTTTTCTTATCACAAATCTTGTGTTATTTATGAT-----ATACA
TATAAATGAACATCTTTGAGCAAGAAATACCCATTTGAATGGTTTACAATCGATATAACTACTCATACTGAAACTTACAA
AGTACTCT--------TTTTTAAGATCCAAGAAATTCTAGTACCTAGATAAAATTTTGTAATCCCCTTTCCTTCTTTTAA
TTGACATAG-CCCCCCATTTCTCATAAAATGA????????????????????????????????????????????????
???????????????????AAAAGTTATTTTATGTATCAATCCTTACATCTCCTACTAGTGGCGGAGTAACAGCCAGTTT
TGGTATGTTGGGTGATATCATTATTGCCGAACCCAACGCCTATATTGCATTTGCAGGTAAAAGAGTAATTGAACAAACAT
TGAATACAACAGTACCTGAAGGTTCACAAGCCGCTGAATATTTATTCCAGAAGGGTTTATTCGACCTAATCGTACCGCGT
CATCTTTTAAAAAGCGTTCTTAGTGAGTTATTTCAGTTCCACGCTTTCGTTCCTTTCAA------TCAAAATGAAACAGA
GCACTAAGTTCAACAATTATTTGTTATTTGTAATAAACGAGTAGTTAGTTTATCGGAATCAAAGGAAATAAGAATGGAAT
TTTCTTTGGTGACATGACATAAGTTCGAATTGTAGAACGAATCAAAAGTTGTGGATAATTCTTTTTTACTTATATTTCTT
ATTTCT-----GATTCTTAATTAAATTTTTAATTAAGAAGTCTCTATCAAAAAAAAA-GATTGAATTCTTCAAATTAGGC
AAACAAAACGAATTTCTTATTTTTATCTTACATATATAATTCATTTTATCTTACGTATATAATTCAAATAAAATATAAAA
AATAAAGAG---------------------TTTTTTTTTT---ATTTTTCTCTATTTCCATTTCCCCAAAATCCCTT-TT
TAGCTAAAAATCTCTGTTGGTTCGGATTCTAACGAATCTTTCGATAATGTGTAACAAACTCTTTCTTTATTAAATTAGAA
TACAAGAATAAAA-----GACAAAGAAAAGAAAAAA-TAGATTATCATACATACCTTTCCCTTTCGTGTAGAATAAAAAG
AAAAGATTCGAAAGATAAAAAA----------TGAATTTATTTCCTTCTACACTCCTTGTGTTTATTCTATA-TATTCAC
TTAGATATTTAAATATAGATATATAGATACTTAGATCTATACTAAACTAAGA----------------------------
--------TACTTAGATCTATACTAAACTAAGAA-----------------------------------TTTAAAATTCA
TAAGAATTCAAA----------TTCTTAATTATAATTATTATAAGATATCTTTATTTATAAATAATAATAACAGGTACAA
ATAATAAATATAACAGGTACAAATAATAAATCGAGGCACCCATTC-TATGATAACTTTCAGCTTTCCCTC
>Tricalysia_elliotii_FM160597_AM999491_AM999364
GGGTTAGAATTCAAAAAATCGGCCCCCTAATAACCAACCCATCACTTCGCATTATCTCGATCTAAAGCTAAAGAACCAGT
CAAGATGTGACCGATATATCACCTCCTTGCAGCAACTGAAATTTATTTTATGTTTTTGCAAAAATAAATATGA-TTTTAA
GTTGG------AAAGCAAAATAGAGAAGAAAGCTGCGGATAAATGGAAGGATGAGAGAAAGAGAAAAAATATCTATGATA
TAGAATTCCAATATGTAAGGTCTATGAGTGATCTCATAAAAGGCAGTGTAATAAAGCATCAATACTGATTCATCCATAAT
TAAATGACTCTTCTTATAGAACAT---TTATAGTAGAACATTATCGAACAAAAC---------------AAAAAAAATAA
AGAGCTTCGAGACAATAAAGACTGAGAAAATTGACTCAAGAACAAATTTCATTACTAAGCTCCGTTGTAAAATTTGGACC
TAAACATTAAAGTAAGANNNNNTGGGAACGATGGAAACTGTGAATCCAAAAGATTTTATT-AAA-TGAATCTTAATGATT
CGCCGGTCGGGATGGCGGAACAAACCGGAGACCAATTCATCTATTCTGAGAAGTCACGAGATAATCCTAAAATTGAAATG
GAAGAGTAAATATTCGCCCGCGAAAAC-TTT-CTTTTTTTGAATTCCTAAATTTGAACGATAAAAAAAAAA-----CAAT
TTAT-AAAAAAA---TAACAATATGATTTCTAAAATAAAAAATCTACTCAAACAAGATACACAAATTACTGATATATTAG
ATGAAATCTCAAAGAATTCCACGATTCAATATATTAAATAAAAAAAAA------ATATATGTCTATTTTATT--------
-----AATTAATTAAAATTGTATCTTACCTCAAATTAAAAATTTTTATTTTTGAATCCTTTTATTCAAATTCGCGAGGAG
CCAGATGAGAAGAAATTCTCACGTCTGGTTCTGTAGTAGAGATGTAATTCAGAAAGAACCATCAACTATAACCCCAAAAG
AACCAGATTCCGTAAACAACATAGAGGAAGAATGAAAGGAATATCTTATCGAGGGAATCATATATGTTTCGGTAAATTTG
CTCTT-CAAGCACTTGAA?CTAAGTGATAACTTTCAA-TTCAGAGAAACCCTGGAATTAATAAAAAGGGGCAATCCTGAG
CCAAATCCCGTTTTCCGAAACC-----AAAGGTTCAGAAAGTG----AAAAAAGGATAGGTGCAGAGACTCAACGGAAGC
TGTTCTAACAAATGGAGTTGGCTGCGTTAGTAGAGAAATCTTTCCATCTAAAATTCCGAAAGGATAAAGTGAAGGATAAA
CGTATATA--CGTACTGAATACTATATCAAATGATTAAT-----------------------GACGACTCGACTGAATCT
GTATTTTTTATATAAAAACGGAAGAATTGGTGTGAATAGATTCCACATTGAAGAAAGAATCGAATATTCATTGATCAAAT
GATTCACTCCATAGTCTGATAGATCTTTTCAAGAATTGATTAATCGGACGAGAATAAAGATAGAGTCCCGTTCTACATGT
CAATGTCGGCAACAATGAAATTTATAGTAAGAGGAAAATCCGTCGACTTTAAAAATCGTGAGGGTTCAAG-TCCCTCTAT
CCCCAAAAAACATATTTGATCCCCCAACTATTTATCCTATCCCCCTTTCGTTAGCGGTTCAAAAAACCTTATTCATTTAC
TCTATTCTCTTAGAAATCGATCCGGACGGAAAAGCCCTTTTCTTATCACAAATCTTGTGTTATTTATGAT-----ATACA
TATAAATGAACATCTTTGAGCAAGAAATACCCATTTGAATGGTTTACAATCGATATAACTACTCATACTGAAACTTACAA
AGTACTCT--------TTTTTAAGATCCAAGAAATTCTAGTACCTAGATAAAATTTTGTAATCCCCTTTCCTTCTTTTAA
TTGACATAG-CCCCCCATTTCTCATAAAATGAGGATGCTACATTGGGACTGGTCGGGA??????????????????????
???????????????????AAAAGTTATTTTATGTATCAATCCTTACATCTCCTACTAGTGGCGGAGTAACAGCCAGTTT
TGGTATGTTGGGTGATATCATTATTGCCGAACCCAACGCCTATATTGCATTTGCAGGTAAAAGAGTAATTGAACAAACAT
TGAATACAACAGTACCTGAAGGTTCACAAGCCGCTGAATATTTATTCCAGAAGGGTTTATTCGACCTAATCGTACCGCGT
CATCTTTTAAAAAGCGTTCTTAGTGAGTTATTTCAGTTCCACGCTTTCGTTCCTTTCAA------TCAAAATGAAACAGA
GCACTAAGTTCAACAATTATTTGTTATTTGTAATAAACGAGTAGTTAGTTTATCGGAATCAAAGGAAATAAGAATGGAAT
TTTCTTTGGTGACATGACATAAGTTCGAATTGTAGAACGAATCAAAAGTTGTGGATAATTCTTTTTTACTTATATTTCTT
ATTTCT-----GATTCTTAATTAAATTTTTAATTAAGAAGTCTCTATCAAAAAAAAA-GATTGAATTCTTCAAATTAGGC
AAACAAAACGAATTTCTTATTTTTATCTTACATATATAATTCATTTTATCTTACGTATATAATTCAAATAAAATATAAAA
AATAAAGAG---------------------TTTTTTTTTT---ATTTTTCTCTATTTCCATGTCCCCAAAATCCCTT-TT
TAGCTAAA------TGTTGGTTCGGATTCTAACGAATCTTTCGATAATGTGTAACAAACTCTTTCTTTATTAAATTAGAA
TACAAGAATAAAA-----GACAAAGAAAAGAAAAAA-TAGATTATCATACATACCTTTCCCTTTCGTGTAGAATAAAAAG
AAAAGATTCGAAAGATAAAAAA----------TGAATTTATTTCCTTCTACACTCCTTGTGTTTATTCTATA-TATTCAC
TTAGATATTTAAATATAGATATATAGATACTTAGATCTATACTAAACTAAGA----------------------------
--------TACTTAGATCTATACTAAACTAAGAA-----------------------------------TTTAAAATTCA
TAAGAATTCAAA----------TTCTTAATTATAATTATTATAAGATATCTTTATTTATAAATAATAATAACAGGTACAA
ATAATAAATATAACAGGTACAAATAATAAATCGAGGCACCCATTC-TATGATAACTTTCAGCTTTCCCT?
>Tricalysia_pallens_FM160612_AM999506_AM999379
GGGTTAGAATTCAAAAAATTGGCCCCCTAATAACCAACCCATCACTTCGCATTATCTCGATCTAAAGCTAAAGAACCAGT
CAAGATGTGACCGATATATCACCTCCTTGCAGCAACTGAAATTTATTTTATGTTTTTGCAAAAATAAATATGA-TTTTAA
GTTGG------AAAGCAAAATAGAGAAGAAAGCTGCGGATAAATGGAAGGATGAGAGAAAGAGAAAAAATATCTATGATA
TAGAATTCCAATATGTAAGGTCTATGAGTGATCTCATAAAAGGCAGTGTAATAAAGCATCAATACTGATTCATCCATAAT
TAAATGACTCTTCTTATAGAACAT---TTATAGTAGAACATTATCGAACAAAAC------------AAAAAAAAAAATAA
AGAGCTTCGAGACAATAAAGACTGAGAAAATTGACTCAAGAACAAATTTCATTACTAAGCTCCGTTGTAAAATTTGGACC
TAAACATTAAAGTAAGAAGTGATGGGAACGATGGAAACTGTGAATCCAAAAGATTTTATT-AAAATGAATCTTAATGATT
CGCCGGTCGGGATGGCGGAACAAACCGGAGACCAATTCATCTATTCTGAGAAGTCACGAGATAATCCTAAAATTGAAATG
GAAGAGTAAATATTCGCCCGCGAAAAC-TTT-CTTTTTTTGAATTCCTAAATTTGAACGATAAAAAAAAA------CAAT
TTAT-AAAAAAA---TAACAATATGATTTCTAAAATAAAAAATCTACTCAAACAAGATACACAAATTACTGATATATTAG
ATGAAATCTCAAAGAATCCCACGATTCAATATATTAAATTAAAAAAAAA-ATATATATATGTCTATTTTATT--------
-----AATTAATTAAAATTGTATCTTACCTCAAAATAAAATTTTTTATTTTTGAATCCTTTTATTCAAATTCGCGAGGAG
CCAGATGAGAAGAAATTCTCACGTCTGGTTCTGTAGTAGAGATGTAATTCAGAAAGAACCATCAACTATAACCCCAAAAG
AACCAGATTCCGTAAACAACATAGAGGAAGAATGAAAGGAATATCTTATCGAGGGAATCATATATGTTTCGGTAAATTTG
CTCTT-CAAGCACTTGAA?CTAAGTGATAACTTTCAAATTCAGAGAAACCCTGGAATTAATAAAAAGGGGCAATCCTGAG
CCAAATCCCGTTTTCCGAAACC-----AAAGGTTCAGAAAGTG----AAAAAAGGATAGGTGCAGAGACTCAACGGAAGC
TGTTCTAACAAATGGAGTTGGCTGCGTTAGTAGAGAAATCTTTCCATCTAAAATTCCGAAAGGATAAAGTGAAGGATAAA
CGTATATA--CGTACTGAATACTATATCAAATGATTAAT-----------------------GACGACTCGACTGAATCT
GTATTTTTTATATAAAAACGGAAGAATTGGTGTGAATAGATTCCACATTGAAGAAAGAATCGAATATTCATTGATCAAAT
GATTCACTCCATAGTCTGATAGATCTTTTCAAGAATTGATTAATCGGACGAGAATAAAGATAGAGTCCCGTTCTACATGT
CAATGTCGGCAACAATGAAATTTATAGTAAGAGGAAAATCCGTCGACTTTAAAAATCGTGAGGGTTCAAG-TCCCTCTAT
CCCCAAAAAACATATTTGATCCCCCAACTATTTATCCTATCCCCCTTTCGTTAGCGGTTCAAAAAACCTTATTCATTTAC
TCTATTCTCTTAGAAATCGATCCGGACGGAAAAGCCCTTTTCTTATCACAAATCTTGTGTTATTTATGAT-----ATACA
TATAAATGAACATCTTTGAGCAAGAAATACCCATTTGAATGGTTTACAATCGATATAACTACTCATACTGAAACTTACAA
AGTACTCT--------TTTTTAAGATCCAAGAAATTCTAGTACCTAGATAAAATTTTGTAATCCCCTTTCCTTCTTTTAA
TTGACATAG-CCCCCCATTTCTCATAAAATGAGGATGCTACATTGGGACTGGTCGGGATAGCTCAG??????????????
???????????????????AAAAGTTATTTTATGTATCAATCCTTACATCTCCTACTAGTGGCGGAGTAACAGCCAGTTT
TGGTATGTTGGGTGATATCATTATTGCCGAACCCAACGCCTATATTGCATTTGCAGGTAAAAGAGTAATTGAACAAACAT
TGAATACAACAGTACCTGAAGGTTCACAAGCCGCTGAATATTTATTCCAGAAGGGTTTATTCGACCTAATCGTACCGCGT
CATCTTTTAAAAAGCGTTCTTAGTGAGTTATTTCAGTTCCACGCTTTCGTTCCTTTCAA------TCAAAATGAAACAGA
GCACTAAGTTCAACAATTATTTGTTATTTGTAATAAACGAGTAGTTAGTTTATCGGAATCAAAGGAAATAAGAATGGAAT
TTTCTTTGGTGACATGACATAAGTTCGAATTGTAGAACGAATCAAAAGTTGTGGATAATTCTTTTTTACTTATATTTCTT
ATTTCT-----GATTCTTAATTAAATTTTTAATTAAGAAGTCTCTATCAAAAAAAAAAGATTGAATTCTTCAAATTAGGC
AAACAAAACGAATTTCTTATTTTTATCTTACATATATAATTCATTTTATCTTACGTATATAATTCAAATAAAATATAAAA
AATAAAGAG---------------------TTTTTTTTTTT--ATTTTTCTCTATTTCCATTTCCCCAAAATCCCTT-TT
TAGCTAAAAATCTCTGTTGGTTCGGATTCTAACGAATCTTTCGATAATGTGTAACAAACTCTTTCTTTATTAAATTAGAA
TACAAGAATAAAA-----GACAAAGAAAAGAAAAAA-TAGATTATCATACATACCTTTCCCTTTCGTGTAGAATAAAAAG
AAAAGATTCGAAAGATAAAAAA----------TGAATTTATTTCCTTCTACACTCCTTGTGTTTATTCTATA-TATTCAC
TTAGATATTTAAATATAGATATATAGATACTTAGATCTATACTAAACTAAGA----------------------------
---------------------------------A-----------------------------------TTTAAAATTCA
TAAGAATTCAAA----------TTCTTAATTATAATTATTATACGATATCTTTATTTATAAATAATAATAACAGGTACAA
ATAATAAATATAACAGGTACAAATAATAAATCGAGGCACTCATTC-TATGATAACTTTCAGCTTTCCCT?
>Tricalysia_cryptocalyx_DQ153649_DQ153767_DQ153400
?????????????????????GCCCCCTAATAACCAACCCATCACTTCGCATTATCTCGATCTAAAGCTAAAGAACCAGT
CAAGATGTGACCGATATATCACCTCCTTGCAGCAACTGAAATTTATTTTATGTTTTTGCAAAAATAAATATGA-TTTTAA
GTTGG------AAAGCAAAATAGAGAAGAAAGCTGCGGATAAATGGAAGGATGAGAGAAAGAGAAAAAATATCTATGATA
TAGAATTCCAATATGTAAGGTCTATGAGTGATCTCATAAAAGGCAGTGTAATAAAGCATCAATACTGA-TCATCCATAAT
TAAATGACTCTTCTTATAGAACAT---TTATAGTAGAACATTATCGAACAAAAC-------------AAAAAAAAAATAA
AGAGCTTCGAGACAATAAAGACTGAGAAAATTGACTCAAGAACAAATTTCATTACTAAGCTCCGTTGTAAAATTTGGACC
TAAACATTAAAGTAAGANNNNNNNNGAACGATGGAAACTGTGAATCCAAAAGATTTTATT-AAAATGAATCTTAATGATT
CGCCGGTCGGGATGGCGGAACAAACCGGAGACCAATTCATCTATTCTGAGAAGTCACGAAATAATCCTAAAATTGAAATG
GAAGAGTAAATATTCGCCCGCGAAAAC-TTT-CTTTTTTTGAATTCCTAAATTTGAACGATAAAAAAAA-------CAAT
TTAT-AAAAAAA---TAACAATATGAGTTCTAAAATAAAAAATCTACTCAAACAAGATACACAAATTACTGATATATTAG
ATGAAATCTCAAAGAATCCCACGATTCAATATATTAAATTAAAAAAAAAA-TATATATATGTCTATTTTATT--------
-----AATTAATTAAAATTGTATCTTACCTCAAATTAAAATTTTTTATTTTTGAATCCTTTTATTCAAATTCGCGAGGAG
CCAGATGAGAAGAAATTCTCACGTCTGGTTCTGTAGTAGAGATGTAATTCAGAAAGAATCATCAACTATAACCCCAAAAG
AACCAGATTCCGTAAACAACATAGAGGAAGAATGAAAGGAATATCTTATCGAGGGAATCATATATGTTTCGGTAAATTTG
CTCTT-CAAGCACTTGAA?CTAAGTGATAACTTTCAAATTCAGAGAAACCCTGGAATTAATAAAAAGGGGCAATCCTGAG
CCAAATCCCGTTTTCCGAAACC-----AAAGGTTCAGAAAGTG----AAAAAAGGATAGGTGCAGAGACTCAACGGAAGC
TGTTCTAACAAATGGAGTTGGCTGCGTTAGTAGAGAAATCTTTCCATCTAAAATTCCGAAAGGATAAAGTGAAGGATAAA
CGTATATA--CGTACTGAATACTATATCAAATGATTAAT-----------------------GACGACTCGACTGAATCT
GTATTTTTTATATAAAAACGGAAGAATTGGTGTGAATAGATTCCACATTGAAGAAAGAATCGAATATTCATTGATCAAAT
GATTCACTCCATAGTCTGATAGATCTTTTCAAGAATTGATTAATCGGACGAGAATAAAGATAGAGTCCCGTTCTACATGT
CAATGTCGGCAACAATGAAATTTATAGTAAGAGGAAAATCCGTCGACTTNAAAANTCGTGAGGGTTCANN-NNNCTCTAT
CCCCAAAAAACATATTTGATCCCCCAACTATTTATCCTATCCCCCTTTCGTTAGCGGTTCAAAAAACCTTATTCATTTAC
TCTATTCTCTTAGAAATCGATCCGGACGGAAAAGCCCTTTTCTTATCACAAATCTTGTGTTATTTATGAT-----ATACA
TATAAATGAACATCTTTGAGCAAGAAATACCCATTTGAATGGTTTACAATCGATATAACTACTCATACTGAAACTTACAA
AGTACTCT--------TTTTTAAGATCCAAGAAATTCTAGTACCTAGATAAAATTTTGTAATCCCCTTTCCTTCTTTTAA
TTGACATAG-CCCCCCATTTCTCATAAAATGAGGATGCTACATTGGGACTGGTCGGGATAGCTCAGATGGTAGAGCAGAG
GACTGAAAATCCTCGTGT??????????????????????TCCTTACATCTCCTACTAGTGGCGGAGTAACAGCCAGTTT
TGGTATGTTGGGTGATATCATTATTGCCGAACCCAACGCCTATATTGCATTTGCAGGTAAAAGAGTAATTGAACAAACAT
TGAATACAACAGTACCTGAAGGTTCACAAGCCGCTGAATATTTATTCCAGAAGGGTTTATTCGACCTAATCGTACCGCGT
CATCTTTTAAAAAGCGTTCTTAGTGAGTTATTTCAGTTCCACGCCTTCGTTCCTTTCAA------TCAAAATGAAACAGA
GCACTAAGTTCAACAATTATTTGTTATTTGTAATAAACGAGTAGTTAATTTATCGGAATCAAAGGAAATAAGAATGGAAT
TTTCTTTGGTGACATGACATAAGTTCGAATTGTAGAACGAATCAAAAGTTGTGGATAATTCTTTTTTACTTATATTTCTT
ATTTCT-----GATTCTTAATTAAATTTTTAATTAAGAAGTCTCTATCAAAAAAAA--GATTGAATTCTTCAAATTAGGC
AAACAAAACGAATTTCTTATTTTTATCTTACGTATATAA-----------------------TTCAAATAAAATATAAAA
AATAAAGAG---------------------TTTTTTTTTT---ATTTTTCTCTATTTCCATTTCCCCAAAATCCCTT-TT
TAGCTAAAAATCTCTGTTGGTTCGGATTCTAACGAATCTTTCGATAATGTGTAACAAACTCTTTCTTTATTAAATTAGAA
TACAAGAATAAAA-----GACAAAGAAAAGAAAAAA-TAGATTATCATACATACCTTTCCCTTTCGTGTAGAATAAAAAG
AAAAGATTCGAAAAATAAAAAA----------TGAATTTATTTCCTTCTACACTCCTTGTGTTTATTCTATA-TATTCAC
TTAGATATTTAAATATAGATATATAGATACTTAGATCTATACTAAACTAAGA----------------------------
--------TACTTAGATCTATACTAAACTAAGAA-----------------------------------TTTAAAATTCA
TAAGAATTCAAA----------TTCTTAATTATAATTATTATAAGATATCTTTATTTATAAATAATAATAANNGGTACAA
ATAATAAA----------------------TCGAGGCACCC?????????????????????????????
>Tricalysia_jasminiflora_FM160601_AM999495_AM999368
GGGTTAGAATTAAAAAAATCGGCCCCCTAATAACCAACCCATCACTTCGCATTATCTCGATCTAAAGCTAAAGAACCAGT
CAAGATGTGACCGATATATCACCTCCTTGCAGCAACTGAAATTTATTTTATGTTTTTGCAAAAATAAATATGA-TTTTAA
GTTGG------AAAGCAAAATAGAGAAGAAAGCTGCGGATAAATGGAAGGATGAGAGAAAGAGAAAAAATATCTATGATA
TAGAATTCCAATATGTAAGGTCTATGAGTGATCTCATAAAAGGCAGTGTAATAAAGCATCAATACTGATTCATCCATAAT
TAAATGACTCTTCTTATAGAACAT---TTATAGTAGAACATTATCGAACAAAAC------------AAAAAAAAAAATAA
AGAGCTTCGAGACAATAAAGACTGAGAAAATTGACTCAAGAACAAATTTCATTACTAAGCTCCGTTGTAAAATTTGGACC
TAAACATTAAAGTAAGAAGTGATGGGAACGATGGAAACTGTGAATCCAAAAGATTTTATT-AAAATGAATCTTAATGATT
CGCCGGTCGGGATGGCGGAACAAACCGGAGACCAATTCATCTATTCTGAGAAGTCACGAAATAATCCTAAAATTGAAATG
GAAGAGTAAATATTCGCCCGCGAAAAC-TTT-CTTTTTTTGAATTCCTAAATTTGAACGATAAAAAAAA-------CAAT
TTAT-AAAAAAA---TAACAATATGATTTCTAAAATAAAAAATCTACTCAAACAAGATACACAAATTACTGATATATTAG
ATGAAATCTCAAAGAATCCCACGATTCAATATATTAAATTAAAAAAAAAAATATATATATGTCTATTTTATT--------
-----AATTAATTAAAATTGTATCTTACCTCAAATTAAAATTTTTTATTTTTGAATCCTTTTATTCAAATTCGCGAGGAG
CCAGATGAGAAGAAATTCTCACGTCTGGTTCTGTAGTAGAGATGTAATTCAGAAAGAATCATCAACTATAACCCCAAAAG
AACCAGATTCCGTAAACAACATAGAGGAAGAATGAAAGGAATATCTTATCGAGGGAATCATATATGTTTCGGTAAATTTG
CTCTT-CAAGCACTTGAA???????GATAACTTTCAAATTCAGAGAAACCCTGGAATTAATAAAAAGGGGCAATCCTGAG
CCAAATCCCGTTTTCCGAAACC-----AAAGGTTCAGAAAGTG----AAAAAAGGATAGGTGCAGAGACTCAACGGAAGC
TGTTCTAACAAATGGAGTTGGCTGCGTTAGTAGAGAAATCTTTCCATCTAAAATTCCGAAAGGATAAAGTGAAGGATAAA
GGTATATA--CATACTGAATACTATATCAAATGATTAAT-----------------------GACGACTCGACTGAATCT
GTATTTTTTATATAAAAACGGAAGAATTGGTGTGAATAGATTCCACATTGAAGAAAGAATCGAATATTCATTGATCAAAT
GATTCACTCCATAGTCTGATAGATCTTTTCAAGAATTGATTAATCGGACGAGAATAAAGATAGAGTCCCGTTCTACATGT
CAATGTCGGCAACAATGAAATTTATAGTAAGAGGAAAATCCGTCGACTTTAAAAATCGTGAGGGTTCAAG-TCCCTCTAT
CCCCAAAAAACATATTTGATCCCCCAACTATTTATCCTATCCCCCTTTCGTTAGCGGTTCAAAAAACCTTATTCATTTAC
TCTATTCTCTTAGAAATCGATCCGGACGGAAAAGCCCTTTTCTTATCACAAATCTTGTGTTATTTATGAT-----ATACA
TATAAATGAACATCTTTGAGCAAGAAATACCCATTTGAATGGTTTACAATCGATATAACTACTCATACTGAAACTTACAA
AGTACTCT--------TTTTTAAGATCCAAGAAATTCTAGTACCTAGATAAAATTTTGTAATCCCCTTTCCTTCTTTTAA
TTGACATAG-CCCCCCATTTCTCATAAAATGAGGATGCTACATTGGGACTGGTCGGG???????????????????????
???????????????????AAAAGTTATTTTATGTATCAATCCTTACATCTCCTACTAGTGGCGGAGTAACAGCCAGTTT
TGGTATGTTGGGTGATATCATTATTGCCGAACCCAACGCCTATATTGCATTTGCAGGTAAAAGAGTAATTGAACAAACAT
TGAATACAACAGTACCTGAAGGTTCACAAGCCGCTGAATATTTATTCCAGAAGGGTTTATTCGACCTAATCGTACCGCGT
CATCTTTTAAAAAGCGTTCTTAGTGAGTTATTTCAGTTCCACGCCTTCGTTCCTTTCAA------TCAAAATGAAACAGA
GCACTAAGTTCAACAATTATTTGTTATTTGTAATAAACGAGTAGTTAATTTATCGGAATCAAAGGAAATAAGAATGGAAT
TTTCTTTGGTGACATGACATAAGTTCGAATTGTAGAACGAATCAAAAGTTGTGGATAATTCTTTTTTACTTATATTTCTT
ATTTCT-----GATTCTTAATTAAATTTTTAATTAAGAAGTCTCTATCAAAAAAAAA-GATTGAATTCTTCAAATTAGGC
AAACAAAACGAATTTCTTATTTTTATCTTACGTATATAA-----------------------TTCAAATAAAATATAAAA
AATAAAGAG---------------------TTTTTTTTTTT--ATTTTTCTCTATTTCCATTTCCCCAAAATCCCTT-TT
TAGCTAAAAATCTCTGTTGGTTCGGATTCTAACGAATCTTTCGATAATGTGTAACAAACTCTTTCTTTATTAAATTAGAA
TACAAGAATAAAA-----GACAAAGAAAAGAAAAAA-TAGATTATCATACATACCTTTCCCTTTCGTGTAGAATAAAAAG
AAAAGATTCGAAAAATAAAAAA----------TGAATTTATTTCCTTCTACACTCCTTGTGTTTATTCTATA-TATTCAC
TTAGATATTTAAATATAGATATATAGATACTTAGATCTATACTAAACTAAGA----------------------------
--------TACTTAGATCTATACTAAACTAAGAA-----------------------------------TTTAAAATTCA
TAAGAATTCAAA----------TTCTTAATTATAATTATTATAAGATATCTTTATTTATAAATAATAATAACAGGTACAA
ATAATAAA----------------------TCGAGGCACCCATTC-TATGATAACTTT????????????
>Tricalysia_leucocarpa_FM160604_AM999498_AM999371
????????????????AATCGGCCCCCTAATAACCAACCCATCACTTCGCATTATCTCGATCTAAAGCTAAAGAACCAGT
CAAGATGTGACCGATATATCACCTCCTTGCAGCAACTGAAATTTATTTTATGTTTTTGCAAAAATAAATATGA-TTTTAA
GTTGG------AAAGCAAAATAGAGAAGAAAGCTGCGGATAAATGGAAGGATGAGAGAAAGAGAAAAAATATCTATGATA
TAGAATTCCAATATGTAAGGTCTATGAGTGATCTCATAAAAGGCAGTGTAATAAAGCATCAATACTGATTCATCCATAAT
TAAATGACTCTTCTTATAGAACAT---TTATAGTAGAACATTATCGAACAAAAC-----------AAAAAAAAAAAATAA
AGAGCTTCGAGACAATAAAGACTGAGAAAATTGACTCAAGAACAAATTTCATTACTAAGCTCCGTTGTAAAATTKGGACC
TAAACATTAAAGTAAGAAGTGATGGGAACGATGGAAACTGTGAATCCAAAAGATTTTATT-AAAATGAATCTTAATGATT
CGCCGGTCGGGATGGCGGAACAAACCGGAGACCAATTCATCTATTCTGAGAAGTCACGAAATAATCCTAAAATTGAAATG
GAAGAGTAAATATTCGCCCGCGAAAAC-TTT-CTTTTTTTGAATTCCTAAATTTGAACGATAAAAAAAA-------CAAT
TTAT-AAAAAAA---TAACAATATGATTTCTAAAATAAAAAATCTACTCAAACAAGATACACAAATTACTGATATATTAG
ATGAAATCTCAAAGAATCCCACGATTCAATATATTAAATTAAAAAAAAAAATATATATATGTCTATTTTATT--------
-----AATTAATTAAAATTGTATCTTACCTCAAATTAAAATTTTTTATTTTTGAATCCTTTTATTCAAATTCGCGAGGAG
CCAGATGAGAAGAAATTCTCACGTCTGGTTCTGTAGTAGAGATGTAATTCAGAAAGAATCATCAACTATAACCCCAAAAG
AACCAGATTCCGTAAACAACATAGAGGAAGAATGAAAGGAATATCTTATCGAGGGAATCATATATGTTTCGGTAAATTTG
CTCTT-CAAGCACTTGAA?CTAAGTGATAACTTTCAAATTCAGAGAAACCCTGGAATTAATAAAAAGGGGCAATCCTGAG
CCAAATCCCGTTTTCCGAAACC-----AAAGGTTCAGAAAGTG----AAAAAAGGATAGGTGCAGAGACTCAACGGAAGC
TGTTCTAACAAATGGAGTTGGCTGCGTTAGTAGAGAAATCTTTCCATCTAAAATTCCGAAAGGATAAAGTGAAGGATAAA
CGTATATA--CGTACTGAATACTATATCAAATGATTAAT-----------------------GACGACTCGACTGAATCT
GTATTTTTTATATAAAAACGGAAGAATTGGTGTGAATAGATTCCACATTGAAGAAAGAATCGAATATTCATTGATCAAAT
GATTCACTCCATAGTCTGATAGATCTTTTCAAGAATTGATTAATCGGACGAGAATAAAGATAGAGTCCCGTTCTACATGT
CAATGTCGGCAACAATGAAATTTATAGTAAGAGGAAAATCCGTCGACTTTAAAAATCGTGAGGGTTCAAG-TCCCTCTAT
CCCCAAAAAACATATTTGATCCCCCAACTATTTATCCTATCCCCCTTTCGTTAGCGGTTCAAAAAACCTTATTCATTTAC
TCTATTCTCTTAGAAATCGATCCGGACGGAAAAGCCCTTTTCTTATCACAAATCTTGTGTTATTTATGAT-----ATACA
TATAAATGAACATCTTTGAGCAAGAAATACCCATTTGAATGGTTTACAATCGATATAACTACTCATACTGAAACTTACAA
AGTACTCT--------TTTTTAAGATCCAAGAAATTCTAGTACCTAGATAAAATTTTGTAATCCCCTTTCCTTCTTTTAA
TTGACATAG-CCCCCCATTTCTCATAAAATGAGGATGCTACATTGGGACTGGTCGGG???????????????????????
???????????????????AAAAGTTATTTTATGTATCAATCCTTACATCTCCTACTAGTGGCGGAGTAACAGCCAGTTT
TGGTATGTTGGGTGATATCATTATTGCCGAACCCAACGCCTATATTGCATTTGCAGGTAAAAGAGTAATTGAACAAACAT
TGAATACAACAGTACCTGAAGGTTCACAAGCCGCTGAATATTTATTCCAGAAGGGTTTATTCGACCTAATCGTACCGCGT
CATCTTTTAAAAAGCGTTCTTAGTGAGTTATTTCAGTTCCACGCCTTCGTTCCTTTCAA------TCAAAATGAAACAGA
GCACTAAGTTCAACAATTATTTGTTATTTGTAATAAACGAGTAGTTAATTTATCGGAATCAAAGGAAATAAGAATGGAAT
TTTCTTTGGTGACATGACATAAGTTCGAATTGTAGAACGAATCAAAAGTTGTGGATAATTCTTTTTTACTTATATTTCTT
ATTTCT-----GATTCTTAATTAAATTTTTAATTAAGAAGTCTCTATCAAAAAAAA--GATTGAATTCTTCAAATTAGGC
AAACAAAACGAATTTCTTATTTTTATCTTATGTATATAA-----------------------TTCAAATAAAATATAAAA
AATAAAGAG---------------------TTTTTTTTTTT--ATTTTTCTCTATTTCCATTTCCCCAAAATCCCTT-TT
TAGCTAAAAATCTCTGTTGGTTCGGATTCTAACGAATCTTTCGATAATGTGTAACAAACTCTTTCTTTATTAAATTAGAA
TACAAGAATAAAA-----GACAAAGAAAAGAAAAAA-TAGATTATCATACATACCTTTCCCTTTCGTGTAGAATAAAAAG
AAAAGATTCGAAAAATAAAAAA----------TGAATTTATTTCCTTCTACACTCCTTGTGTTTATTCTATA-TATTCAC
TTAGATATTTAAATATAGATATATAGATACTTAGATCTATACTAAACTAAGA----------------------------
---------------------------------A-----------------------------------TTTAAAATTCA
TAAGAATTCAAA----------TTCTTAATTATAATTATTATAAGATATCTTTATTTATAAATAATAATAACAGGTACAA
ATAATAAA----------------------TCGAGGCACCCATTC-TATGATAACTTTCAGCTTTCCCT?
>Tricalysia_schliebenii_FM160617_AM999508_AM999385
GGGTTAGAATTCAAAAAATCGGCCCCCTAATAACCAACCCATCACTTCGCATTATCTCGATCTAAAGCTAAAGAACCAGT
CAAGATGTGACCGATATATCACCTCCTTGCAGCAACTGAAATTTATTTTATGTTTTTGCAAAAATAAATATGA-TTTTAA
GTTGG------AAAGCAAAATAGAGAAGAAAGCTGCGGATAAATGGAAGGATGAGAGAAAGAGAAAAAATATCTATGATA
TAGAATTCCAATATGTAAGGTCTATGAGTGATCTCATAAAAGGCAGTGTAATAAAGCATCAATACTGATTCATCCATAAT
TAAATGACTCTTCTTATAGAACAT---TTATAGTAGAACATTATCGAACAAAAC-------------AAAAAAAAAATAA
AGAGCTTCGAGACAATAAAGACTGAGAAAATTGACTCAAGAACAAATTTCATTACTAAGCTCCGTTGTAAAATTTGGACC
TAAACATTAAAGTAAGAAGTGATGGGAACGATGGAAACTGTGAATCCAAAAGATTTTATT-AAAATGAATCTTAATGATT
CGCCGGTCGGGATGGCGGAACAAACCGGAGACCAATTCATCTATTCTGAGAAGTCACGAAATAATCCTAAAATTGAAATG
GAAGAGTAAATATTCGCCCGCGAAAAC-TTT-CTTTTTTTGAATTCCTAAATTTGAACGATAAAAAAAA-------CAAT
TTAT-AAAAAAA---TAACAATATGATTTCTAAAATAAAAAATCTACTCAAACAAGATACACAAATTACTGATATATTAG
ATGAAATCTCAAAGAATCCCACGATTCAATATATTAAATTAAAAAAAAAAATATATATATGTCTATTTTATT--------
-----AATTAATTAAAATTGTATCTTACCTCAAATTAAAATTTTTTATTTTTGAATCCTTTTATTCAAATTCGCGAGGAG
CCAGATGAGAAGAAATTCTCACGTCTGGTTCTGTAGTAGAGATGTAATTCAGAAAGAATCATCAACTATAACCCCAAAAG
AACCAGATTCCGTAAACAACATAGAGGAAGAATGAAAGGAATATCTTATCGAGGGAATCATATATGTTTCGGTAAATTTG
CTCTT-CAAGCACTTGAA???AAGTGATAACTTTCAAATTCAGAGAAACCCTGGAATTAATAAAAAGGGGCAATCCTGAG
CCAAATCCCGTTTTCCGAAACC-----AAAGGTTCAGAAAGTG----AAAAAAGGATAGGTGCAGAGACTCAACGGAAGC
TGTTCTAACAAATGGAGTTGGCTGCGTTAGTAGAGAAATCTTTCCATCTAAAATTCCGAAAGG-TAAAGTGAAGGATAAA
CGTATATA--CGTACTGAATACTATATCAAATGATTAAT-----------------------GACGACTCGACTGAATCT
GTATTTTTTATATAAAAACGGAAGAATTGGTGTGAATAGATTCCACATTGAAGAAAGAATCGAATATTCATTGATCAAAT
GATTCACTCCATAGTCTGATAGATCTTTTCAAGAATTGATTAATCGGACGAGAATAAAGATAGAGTCCCGTTCTACATGT
CAATGTCGGCAACAATGAAATTTATAGTAAGAGGAAAATCCGTCGACTTTAAAAATCGTGAGGGTTCAAG-TCCCTCTAT
CCCCAAAAAACATATTTGATCCCCCAACTATTTATCCTATCCCCCTTTCGTTAGCGGTTCAAAAAACCTTATTCATTTAC
TCTATTCTCTTAGAAATCGATCCGGACGGAAAAGCCCTTTTCTTATCACAAATCTTGTGTTATTTATGAT-----ATACA
TATAAATGAACATCTTTGAGCAAGAAATACCCATTTGAATGGTTTACAATCGATATAACTACTCATACTGAAACTTACAA
AGTACTCT--------TTTTTAAGATCCAAGAAATTCTAGTACCTAGATAAAATTTTGTAATCCCCTTTCCTTCTTTTAA
TTGACATAG-CCCCCCATTTCTCATAAAATGAGGATGCTACATTGGGACTGGTCGGGAT?????????????????????
???????????????????AAAAGTTATTTTATGTATCAATCCTTACATCTCCTACTAGTGGCGGAGTAACAGCCAGTTT
TGGTATGTTGGGTGATATCATTATTGCCGAACCCAACGCCTATATTGCATTTGCAGGTAAAAGAGTAATTGAACAAACAT
TGAATACAACAGTACCTGAAGGTTCACAAGCCGCTGAATATTTATTCCAGAAGGGTTTATTCGACCTAATCGTACCGCGT
CATCTTTTAAAAAGCGTTCTTAGTGAGTTATTTCAGTTCCACGCCTTCGTTCCTTTCAA------TCAAAATGAAACAGA
GCACTAAGTTCAACAATTATTTGTTATTTGTAATAAACGAGTAGTTAGTTTATCGGAATCAAAGGAAATAAGAATGGAAT
TTTCTTTGGTGACATGACATAAGTTCGAATTGTAGAACGAATCAAAAGTTGTGGATAATTCTTTTTTACTTATATTTCTT
ATTTCT-----GATTCTTAATTAAATTTTTAATTAAGAAGTCTCTATCAAAAAAAAA-GATTGAATTCTTCAAATTAGGC
AAACAAAACGAATTTCTTATTTTTATCTTACATATATAATTCATTTTATCTTACGTATATAATTCAAATAAAATATAAAA
AATAAAGAG---------------------TTTTTTTTT----ATTTTTCTCTATTTCCATTTCCCCAAAATCCCTT-TT
TAGCTAAAAATCTCTGTTGGTTCGGATTCTAACGAATCTTTCGATAATGTGTAACAAACTCTTTCTTTATTAAATTAGAA
TACAAGAATAAAA-----GACAAAGAAAAGAAAAAA-TAGATTATCATACATACCTTTCCCTTTCGTGTAGAATAAAAAG
AAAAGATTCGAAAGATAAAAAA----------TGAATTTATTTCCTTCTACACTCCTTGTGTTTATTCTATA-TATTCAC
TTAGATATTTAAATATAGATATATAGATACTTAGATCTATACTAAACTAAGA----------------------------
--------TACTTAGATCTATACTAAACTAAGAAT----------------------------------TTTAAA-----
----------------------TTCTTAATTATAATTATTATAAGATATCTTTATTTATAAATAATAATAACAGGTACAA
ATAATAAA----------------------TCGAGGCACCCATTC-TATGATAACTTTCAGCTTTCCCT?
>Xantonnea_parvifolia_DQ180564_DQ180599_DQ180530
GGGTTAGAATTCAAAAAATTGGCCCCCTAATAACCAACCCATCACTTCGCATTATCTCGATCTAAAGCTAAAGAACCAGT
CAAGATGTGACCGATATATCACCTCCTTGCAGCAACTGAAATTTATTTTATGTTTTTGCAAAAAGAAATATGA-TTTTAA
GTTGG------AAAGCAAAATAGAGAAGAAAGCTGTGGATAAATGGAAGGATGAGAGAAAGAGAAAAAATATCTATGATA
TAGAATTCCAATATGTAAGGTCTATGAGTGATCTCATAAAAGGCAGTGTAATAAAGCATCAATATTGATTCATCCATAAT
TAAATGACTCTTCTTATAGAACA-----------------------------------------AAACAAAAAAAAATAA
AGAGCTTCGAGACAATAAAGACTGAGAAAATTGACTCAAGAACAAATTTCATTACTAAGCTCCGTTGTAAAATTTGGACC
TAAACATTAAAGTAAGAAGTGATGGGAACGATGGAAACTGTGAATCCAAAAGATTTTTTT-AAAATGAATCTTAATGATT
CGCCGGTCGGGATGGCGGAACAAACCGGAGACCAATTCATCTATTCTGAGAAGTCACGAGATAATTCTAAAATTGAAATG
GAAGAGTAAATATTCGCCCGCGAAAAC-TTT-CTTTTTTTTAATTCCTAAATTTGAACGA-AAAAAA----------AAT
TTAT-AAAAAAA---TAACAATATGATTTCTAAAATAAAAAATCTACTCAAACAAGATACACAAATTACTGATATATTAG
ATGAAATCTCAAAGAATCCCACGATTCAATATATTAAATTTAAAAA--------ATATATGTCTATTTTATT--------
-----AATTAATGAAAATTGTATCTTACCTCAAATTAAAATTTTTTATTTTTGAATCCTTTTATTCAAATTCGCGAGGAG
CCAGATGAGAAGAAATTCTCACGTCTGGTTCTGTAGTAGAGATGTAATTCAGAAAGAACCATCAACTATAACCCCAAAAG
AACCAGATTCCGTAAACAACATAGAGGAAGAATGAAAGGAATATCTTATCGAGGGAATCGTATATGTTTCGGTAAATTTG
CTCTT-CAGGCACTTGAA?CTAAGTGATAACTTTCAAATTCAGAGAAACCCTGGAATTAATAAAAAGGGGCAATCCTGAG
CCAAATCCCGTTTTCCGAAACC-----AAAGGTTCAGAAAGTG----AAAAAGGGATAGGTGCAGAGACTCAACGGAAGC
TGTTCTAACAAATGGAGTTGGCTGCGTTAGTAGAGAAATCTTTCCATCTAAAATTCCGAAAGGATAAAGTGAAGGATAAA
CGTATATA--CGTATTGAATACTATATCAAATGATTAAT-----------------------GACGACTCGACTTAATCT
GTATTTTTTATATAAAAACGGAAGAATTGGTGTGAATAGATTCCACATTGAAGAAAGAATCGAATATTCATTGATCAAAT
GATTCACTCCATAGTCTGATAGATCTTTTCAAGAATTGATTAATCGGACGAGAATAAAGATAGAGTCCCGTTCTACATGT
CAATGTCGGCAACAATGAAATTTATAGTAAGAGGAAAATCCGTCGACTTTAAAAATCGTGAGGGTTCNNN-TCCCTCTAT
CCCCAAAAAACATATTTGATCCCCCAACTATTTATCCTATCCCCCTTTCATTAGCGGTTCAAAAAACCTTATTCATTTAC
TCTATTCTCTTAGAAATCGATCTGGACGGAAAAGCCCTTTTCTTATCACAAATCTTGTGTTATTTATGAT-----ATACA
TATAAATGAACATCTTTGAGCAAGAAATACCCATTTGAATGGTTTATAATCGATATAACTACTCATACTGAAACTTAAAA
AGTACTCT--------TTTTTAAGATCCAAGAAATTCTAGTACCTAGATAAAACTTTGTAATCCCCTTTCCTTCTTTTAA
TTGACATAG-CCCCCCATTTCTCATAAAATGAGGATGCTACATTGGGACTGGTCGGGATAGCTCAGATGGTAGAGCAGAG
GACTGAAAATCCTCGTGT?AAAAGTTATTTTATGTATCAATCCTTACATCTCCTACTACTGGCGGAGTAACAGCCAGTTT
TGGTATGTTGGGTGATATCATTATTGCCGAACCCAACGCCTATATTGCATTTGCAGGTAAAAGAGTAATTGAACAAACAT
TGAATACAACAGTACCTGAAGGTTCACAAGCCGCTGAATATTTATTCCAGAAGGGTTTATTCGACCTAATCGTACCGCGT
AATCTTTTAAAAAGCGTTCTTAGTGAGTTATTTCAGTTCCACGCTTTCGTTCCTTTGAATTTGAATCAAAATGAAACAGA
GCATTAAGTTCAACAATTATTTGTTATTTGTAATAAACGAGTAGTTAGTTTATCGGAATCAAAGGAAATAAGAATGGAAT
TTTCTTTGGTGACA-----TAAGTTCGAATTGTAGAACGAATCAAAAGTTGTGGATAATTCTTTTTTACTTATATTGCTT
ATTTCT-----GATTCTTAATTAAATTTTTAATTAAGAAGTCTCTATCAAAAAAA---GATTGAATTCTTCAAATTAGAC
AAACAAAACGAATTTCTTATTTTTATCTTACGTATATAA-----------------------TTCAAATAAAATATAAAA
AATAAAGAG---------------------TTTTTTTTTTTTTATTTTTCTCTATTTTCATTTCCCCAAAATCCCTT-TT
TAGCTAAAAATCTCTGTTGGTTCGGATTCTAACGAATCTTTCGATAATGTGTAACAAACTCTTTCTTTATTAAATTAGAA
TACAAGAATAAAA-----GACAAAGAAAAGAAAAAA-TAGATTATCATACATACCTTTCCCTTTCGTGTAGAATAAAAAG
AAAAGATTCGAAAGATAAAAAAGATAAATAAATGAATTTATTTCCTTCGACACTCCTTGCGTTTATTCTATA-TATTCAC
TTAGATATTTAAATATAGATATATAGATACTTAGATCTATACTAAACTAAGAATTTCAAATTGAATTAAATTAATAATAA
AATATAAA-------------------------------------------------------------TTTAAAATTCA
TAAGAATTCAAA----------TTCTTAATTATAATTATTATAAGATATCTTTATTTATAAATAATAATAACAGGTACAA
ATAATAAA----------------------TCGAGGCACCCATTC-TATGATAACTTTCAGCTTTCCCTC
>Argocoffeopsis_eketensis_DQ180531_DQ180566_DQ180497
GGGTTAGAATTCAAAAAATCGGCCCCCTAATAACCAACCCATCACTTCGCATTATCTCGATCTAAAGCTAAAGAACCAGT
CAAGATGTGACCGATATATCACCTCCTTGCAGCAACTGAAATTTAGTTTATGTTTTTGCAAAAATAAATATGA-TTTTAA
GTTGG------AAAGCAAAATAGAGAAGAAAGCTGTGGATAAATGGAAAGATGAGAGAAAGAGAAAAAATATCTATGATA
TAGAATTCCAATATGTAAGGTCTATGAGTGATCTCATAAAAGGCAGTGTAATAAAGCATCAATACTGATTCATCCATAAT
TAAATGACTCTTCTTATAGAACAT---TTATAGTAGAACATTATAAAAC--------------------AAAAAAAATAA
AGAGCTTCGAGACAATAAAGACTGAGAAAATTGACTCAAGAACAAATTTCATTACTAAGCTCCGTTGTAAAATTTGGACC
TAAACATTAAAGTAAGAAGTGATGGGAACGATGTAAACTGTGAATCCAAAAGAATTTATT-AAAATGAATCTTAATGATT
CGCCAGTCGGGATGGCGGAACAAACCGGAGATCAATTCATCTATTCTGAGAAGTCACGAGATAATCCTAAAATTAAAATG
GAAGAGTAAATATTCGCCCGCGAAAAC-TTT-ATTTTTTTGAATTCCTAAATTTGAACGATAAAAAAAAA------CAAT
TTAT-AAAAAAA---TAACAATATTTTTTCTAA---AAAAAATCTACTCAAACAAGATACACAAATTACTAATATATTAG
ATGAAATCTCAAAGAATCCCACGATTCAATATATTAAATTTAAAAA--------ATACATGTCTATTTTATTAATTTATA
AAAAAAATTAAT-AAAATTGTATCTTACCTCAAATTCAAATT-----TTTTTTAATCCTTTTATTCAAATTCGCGAGGAG
CCAGATGAGAAGAAATTCTCACGTCTGGTTCTGTAGTAGAGATGTAATTCAGAAAGAACCATCAACTATAACCCCAAAAG
AACCAGATTCCGTAAACAACATAGAGGAAGAATGAAAGGAATATCTTATCGAGGGAATCGTATATGTTTCGGTAAATTTG
CTCTT-CAGGCACTTGAA????????????CTTTCAAATTCAGAGAAACCCTGGAATTAATAAAAAGGGGCA-CCCTGAG
CCAAATCCTGTTTTCCGAAACC-----AAAGGTTCAGAAAGTG----AAAAAAGGATAGGTGCAGAGACTCAACGGAAGC
TGTTCTAACAAATGGAGTTGGCTGCGTTAGTAGAGAAATCTTTCCATCTAAAATTCCGAAAGGATAAAGCGAAGGATAAA
CGTATATA--CGTATTGAATACTATATCAAATGATTAAT-----------------------GACGACTCGACTGAATCT
GTATTTTTTATATAAAAACGGAAGAATTGGTGTGAATAGATTCCACATTGAAGAAAGAATCGAATATTCATTGATCAAAT
GATTCACTCCATAGTCTGATAGATCTTTTCAAGAATTGATTAATCGGACGAGAATAAAGATAGAGTCCCGTTCTACATGT
CAATGTCGGCAACAATGAAATTTATAGTAAGAGGAAAATCCGTCGACTTTCAAAATCGTGAGGGTTCAAG-TCCCTCTAT
CCCCAAAAAACATGTTTGATCCCCCAACTATTTATCCTATCCCCCTTTCGTTAGCGGTTCAAAAAACCTTATTCATTTAC
TCTATTCTCTTAGAAATCGATCTGGACGGAAAAGCCCTTTTCTTATCACAAATCTTGTGTTATTTATGAT-----ATACA
TATAAATGAACATCTTTGAGCAAGAAATACCCATTTGAATGGTTTACAATCGATATAACTACTCATACTGAAACTTACAA
AGTACTCT--------TTTTTAAGATCCAAGAAATTCTAGTACCTAGATAAAACTTTGTAATCCCCTTTCCTTCTTTTAA
TTGACATAG-GCCCCCATTTCTCATAAAATGAGGATGCTACATTGGGACTGGTC??????????????????????????
???????????????????????????????????????????TTACATCTCCTACTACTGGCGNANTAACAGCCAGTTT
TGGTATGTTGGGTGATATCATTATTGCCGAACCCAACGCCTATATTGCATTTGCAGGTAAAAGAGTAATTGAACAAACAT
TGAATACAACAGTACCTGAAGGTTCACAAGCCGCTGAATATTTATTCCAGAAGGGTTTATTCGACCTAATCGTACCGCGT
AATCTTTTAAAAAGCGTTCTTAGTGAGTTATTTCAGTTCCACGCTTTCGTTCCTTTGAA------TCAAAATGAAACAGA
GCACTAAGTTCAACAATTATTTGTTATTTGTAATAAACGAGTAGTTAGTTTATCGGAATCAAAGGAAATAAGAATGGAAT
TTTCTTTGGTGACA-----TAAGTTCAAATTGTACAACGAATCAAAAGTTGTGGATAATTCTTTTTTACTTATATTTCTT
ATTTCT-----GATTCTTAATTAAATTTTTAATTAAGAAGTCTCTATCAAAAAAAA--GATTGAATTCTTCAAATTAGGC
AAACAAACCGAATTTCTTATTTTTATCTTACGTATATAA-----------------------TTCAAATAAAA--TAAAA
A-CTC-------------------------TTTTTTTTTTT--ATTTTTCTCTA------TTTCCCCAAAATCCCTT-TT
TAGCTAAAAATCTCTGTTGGTTCGGATTCTAACGAATGTTTCGATAATGTGTAACAAACTCTTTCTTTATTAAATTAGAA
TACAAGAATAAAA-----GACAAAGAAAAGAAAAAA-TAGATTATCATACATACCTTTCCCTTTCGTGTAGAATAAAAAG
AAAAGATTCGAAAGATAAAAAAGATAAATAAATGAATTTATTTCCTTCTACACTCCTTGCGTTTATTTTATA-TATTCAC
TTAGATATTTAAATATAGATATATAGATACTTAGATCTATACTAAACTAAGAATTTAAAATTGAATTAAATTAATAATAA
AATATAAA-------------------------------------------------------------TTTAAAATTAA
TAAGAATTCAAA----------TTCTTAATTATAATTATTAGAAAATATATTTATTTATAAATAATAATGACAGGTACAA
ATAATAAA----------------------TCGA????????????????????????????????????
>Argocoffeopsis_rupestris_MG214509_MG214511_MG214502
?????????????????ATCGGCCCCCTAATAACCAACCCATCACTTCGCATTATCTCGATCTAAAGCTAAAGAACCAGT
CAAGATGTGACCGATATATCACCTCCTTGCAGCAACTGAAATTTAGTTNNCGTTTTTGCAAAAATAAATATGA-TTTTAA
GTTGG------AAAGCAAAATAGAGAAGAAAGCTGTGGATAA?????????????????AGAGAAAAAATATCTATGATA
TAGAATTCCAATATGTAAGGTCTATGAGTGATCTCATAAAAGGCAGTGTAATAAAGCATCAATACTGATTCATCCATAAT
TAAATGACTCTTCTTATAGAACAT---TTATAGTAGAACATTATAAAAC--------------------AAAAAAAATAA
AGAGCTTCGAGACAATAAAGACTGAGAAAATTGACTCAAGAACAA???????????????????????????????????
????????????????????????????????????????????????????????????????????????????????
????????????????????????????????????????CTATTCTGAGAAGTTACGAGATAATCCTAAAATTGAAATG
GAAGAGTAAATATTCNCCCGCGAAAAC-TTT-CTTTTTTTTAATTCCTAAATTTGAACGATAAAAAAAAAA-----CAAT
TTAT-AAAAAAA---TANCAATANGATTTCTAAAATCAAAAATCTACTCAAACAAGATACACAAATTACTAATATATTAG
ANGAAATCTCAAAGAATCCCACGATTCAATATATTTAATTTAAAAA--------ATACATGTCTATTTTATTAATTTATA
AAATAAATTAATAAAA-TTGTATCTTACTTCAAATT-AAATT-----TTTTTTAATCCTTTTATTCAAATTCGCGAGGAG
CCAGATGAGAAGAAATTCTCACGTCTGGTTCTGTAGTAGAGATGTAATTCAGAAAGAACCATCAACTATAACCCCAAAAG
AACCAGATTCCGTAAACAACATGGAGGAAGAATGAAAGGAATATCTTATCGAGGGAATCGTATATGTTTCGGTAAATTTG
CTC???????????????????AGTGATAACTTTCAAATTCAGAGAAACCCTGGAATTAATAAAAAGGGGCAATCCTGAG
CCAAATCCCGTTTTCCGAAACC-----AAAGGTTCAGAAAGTG----AAAAAAGGATAGGTGCAGAGACTCAACGGAAGC
TGTTCTAACAAATGGAGTTGGCTGCGTTAGTAGAGAAATCTTTCCATCTAAAATTCCGAAAGGATAAAGCGAAGGATAAA
CGTATATA--CATATTGAATACTATATCAAATGATTAAT-----------------------GACGACTCGACTGAATCT
GTATTTTTTATATAAAAACGGAAGAATTGGTGTGAATAGATTCCACATTGAAGAAAGAATCGAATATTCATTGATCAAAT
GATTCACTCCATAGTCTGATAGATCTTTTCAAGAATTGATTAATCGGACGAGAATAAAGATAGAGTCCCGTTCTACATGT
CAATGTCGGCAA----------------------------------------------TG---GTTCAAGGTCCCTCTAT
CCCCAAAAAACATGTTTGATCCCCCAACTATTTATCCTATCCCCCTTTCGTTAGCGGTTCAAAAAACCTTATTCATTTAC
TCTATTCTCTTAGAAATCGATCTGGACGGAAAAGCCCTTTTCTTATCACAAATCTTGTGTTATTTATGAT-----ATACA
TATAAATGAACATCTTTGAGCAAGAAATACCCATTTGAATGGTTTACAATCGATATAACTACTCATACTGAAACTTACAA
AGTACTCT--------TTTTTAAGATCCACGAAATTCTAGTACCTAGATAAAACTTTGTAATCCCCTTTCCTTCTTTTAA
TTGACATAG-CCCCCCATTTCTCATAAAATGAGGATGCTACATTGGGACTGGTCGGGATAGCTCAGATGGTAGAGCAGAG
GACTGAAAATCCTCGTGT?AAAAGTTATTTTATGTATCAATCCTTACATCTCCTACTACTGGTGGAGTAACAGCCAGTTT
TGGTATGTTGGGTGATNTCATTATTGCCGAACCMANNGNCTATATTGCATTTGCAGGTAAAAGAGTAATTGAACAAACAT
TGAATACAACAGTACCTGAAGGTTCACAAGCCGCTGAATATTTATTCCAGAAGGGTTTAT????????????????????
????????????????????????????????????????????????????????????????????????????????
????????????????????????????????????????????????????????????????????????????????
????????????????????????????????????????????????????????????????????????????????
????????????????????????????????????????????????????????????????????????????????
????????????????????????????????????????????????????????????????????????????????
????????????????????????????????????????????????????????????????????????????????
????????????????????????????????????????????????????????????????????????????????
???????????????????????????????????????GATTNTCATACATACCTTTCCCTTTCGTGTAGAATAAAAAG
AAAAGATTCGAAAGATAAAAAAGATAAATAAATGAATTTATTTCCTTCTACACTCCTTGCGTTTATTTTATA-TATTCAC
TTAGATATTTAAATATAGATATATAGATACTTAGATCTATACTAAACTAAGAATTAAAAATTGAATTAAATTAATAATAA
AATATAAA-------------------------------------------------------------TTTAAAATTAA
TAAGAANTCAAA----------TTCTTAATTATAATTATTATAAGATATATTTATTTATAAATAATAATAACAGGTACAA
ATAATAAA----------------------TCGAGGC?????????????????????????????????
>Argocoffeopsis_thonneri_DQ180532_DQ180567_DQ180496
GGGTTAGAATTCAAAAAATCGGCCCCCTAATAACCAACCCATCACTTCGCATTATCTCGATCTAAAGCTAAAGAACCAGT
CAAGATGTGACCGATATATCACCTCCTTGCAGCAACTGAAATTTAGTTTATGTTTTTGCAAAAATAAATATGA-TTTTAA
GTTAG------AAAGCAAAATAGAGAAGAAAGCTGTGGATAAATGGAAAGATGAGAGAAAGAGAAAAAATATCTATGATA
TAGAATTCCAATATGTAAGGTCTATGAGTGATCTCATAAAAGGCAGTGTAATAAAGCATCAATACTGATTCATCCATAAT
TAAATGACTCTTCTTATAGAACAT---TTATAGTAGAACATTATAAAAC--------------------AAAAAAAATAA
AGAGCTTCGAGACAATAAAGACTGAGAAAATTGACTCAAGAACAAATTTCATTACTAAGCTCCGTTGTAAAATTTGGACC
TAAACATTAAAGTAANNNNNNNNNNNNACGATGTAAACTGTGAATCCAAAAGATTTTATT-AAAATGAATCTTAATGATT
CGCCAGTCGGGATGGCGGAACAAACCGGAGATCAATTCATCTATTCTGAGAAGTCACGAGATAATCCTAAAATTTAAATG
GAAGAGTAAATATTCGCCCGCGAAAAC-TTTCTTTTTTTTGAATTCCTAAATTTGAACGATAAAAAAAA-------CAAT
TTAT-AAAAAAA---TAACAATATTATTTCTAAA--AAAAAATCTACTCAAACAAGATACACAAATTACTAATATATTAG
ATGAAATCTCAAAGAATCCCACGATTCAATATATTAAATTTAAAAA--------ATACATGTCTATTTTATTAATTTATT
TTATAAATTAAT-AAAATTGTATCTTACCTCAAATTAAAAT------TTTTTTAATCCTTTTATTCAAATTCGCGAGGAG
CCAGATGAGAAGAAATTCTCACGTCTGGTTCTGTAGTAGAGATGTAATTCAGAAAGAACCATCAACTATAACCCCAAAAG
AACCAGATTCCGTAAACAACATAGAGGAAGAATGAAAGGAATATCTTATCGAGGGAATCGTATATGTTTCGGTAAATTTG
CTCTT-CAGGCACTTGAA?CTAAGTGATAACTTTCAAATTCAGAGAAACCCTGGAATTAATAAAAAGGGGCAATCCTGAG
CCAAATCCCGTTTTCCGAAACC-----AAAGGTTCAGAAAGTG----AAAAAGGGATAGGTGCAGAGACTCAACGGAAGC
TGTTCTAACAAATGGAGTTGGCTGCGTTAGTAGAGAAATCTTTCCATCTAAAATTCCGAAAGGATAAAGCGAAGGATAAA
CCTATATA--CGTATTGAATACTATATCAAATGATTAAT-----------------------GACGACTCGACTGAATCT
GTATTTTTTATATAAAAACGGAAGAATTGGTGTGAATAGATTCCACATTGAAGAAAGAATCGAATATTCATTGATCAAAT
GATTCACTCCATAGTCTGATAGATCTTTTCAAGAATTGATTAATCGGACGAGAATAAAGATAGAGTCCCGTTCTACATGT
CAATGTCGGCAACAATGAAATTTATAGTAAGAGGAAAATCCGTCGACTTTAAAAATCGTGAGGGTTCAAG-TCCCTCTAT
CCCCAAAAAACATGTTTGATCCCCCAACTATTTATCCTATCCCCCTTTCGTTAGCGGTTCAAAAAACCTTATTCATTTAC
TCTATTCTCTTAGAAATCGATCTGGACGGAAAAGCCCTTTTCTTATCACAAATCTTGTGTTATTTATGAT-----ATACA
TATAAATGAACATCTTTGAGCAAGAAATACCCATTTGAATGGTTTACAATCGATATAACTACTCATACTGAAACTTACAA
AGTACTCT--------TTTTTAAGATCCAAGAAATTCTAGTACCTAGATAAAACTTTGTAATCCCCTTTCCTTCTTTTAA
TTGACATAG-GCCCCCATTTCTCATAAAATGAGGATGCTACATTGGGACTGGTCGGGATAGCTCAGATGGTAGAGCAGAG
GACTGAAAATCCTCGTG??AAAAGTTATTTTATGTATCAATCCTTACATCTCCTACTACTGGCGGAGTAACAGCCAGTTT
TGGTATGTTGGGTGATATCATTATTGCCGAACCCAACGCCTATATTGCATTTGCAGGTAAAAGAGTAATTGAACAAACAT
TGAATACAACAGTACCTGAAGGTTCACAAGCCGCTGAATATTTATTCCAGAAGGGTTTATTCGACCTAATCGTACCGCGT
AATCTTTTAAAAAGCGTTCTTAGTGAGTTATTTCAGTTCCACGCTTTCGTTCCTTTGAA------TCAAAATGAAACAGA
GCACTAAGTTCAACAATTATTTGTTATTTGTAATAAACGAGTAGTTAGTTTATCGGAATCAAAGGAAATAAGAATGGAAT
TTTCTTTGGTGACA-----TAAGTTCAAATTGTAGAACGAATCCAAAGTTGTGGATAATTCTTTTTTACTTATCTTTCTT
ATTTCT-----GATTCTTAATTCAATTTTTAATTAAGAAGTCTCTATCAAAAAAAA--GATTGAATTCTTCAAATTAGGC
AAACAAACCGAATTTCTTATTTTTATCTTACGTATATAA-----------------------TTCAAATAAAA--TAAAA
A-CTC-------------------------TTTTTTTTTTT--ATTTTTCTCTA------TTTCCCCAAAATCCCTT-TT
TAGCTAAAAATCTCTGTTGGTTCGGATTCTAACGAATGTTTCGATAATGTGTAACAAACTCTTTCTTTATTAAATTAGAA
TACAAGAATAAAA-----GACAAAGAAAAGAAAAAA-TAGATTATCATACATACCTTTCCCTTTCGTGTAGAATAAAAAG
AAAAGATTCGAAAGATAAAAAAGATAAATAAATTCATTTATTTCCTTCTACACTCCTTGCGTTTATTTTATA-TATTCAC
TTAGATATTTAAATATAGATATATAGATACTTAGATCTATACTAAACTAAGAATTTAAAATTGAATTAAATTAATAATAA
AATATAAA-------------------------------------------------------------TTTAAAATTAA
TAAGAATTCAAA----------TTCTTAATTATAATTATTATAAAATATATTTATTTATAAATAATAATAACAGGTACAA
ATAATAAA----------------------TCGAGGCACCCATTC-TATGATAACTTTTAGCTTTCCCTC
>Argocoffeopsis_subcordata_MG214507_MG214512_MG214504
???????????CAAAAAATCGGCCCCCTAATAACCAACCCATCACTTCGCATTATCTCGATCTAAAGCTAAAGAACCAGT
CAAGATGTGACCGATATATCACCTCCTTGCAGCAATTGAAATTTAGTTTATGTTTTTGCAAAAAAAAATATGA-TTTTAA
GTTGG------AAAGCAAAATAGAGAAGAAAGCTGTGGATAAATGGAAAGATGAGAGAAAGAGAAAAAATATCTATGATA
TAGAATTCCAATATGTAAGGTCTATGAGTGATCTCATAAAAGGCAGTGTAATAAAGCATCAATACTGATTCATCCATAAT
TAAATGACTCTTCTTATAGAACAT-----------------TATAAAAC--------------------AAAAAAAATAA
AGAGCTTCGAGACAATAAAGACTGAGAAAATTGACTCAAGAACAAATT-CATTA??????????????????????????
????????????????????????????????????????????????????????????????????????????????
????????????????????????????????????????????????????????????????????????????????
????????????????????????????????????????????????????????????????????????????????
????????????????????????????????????????????????????????????????????????????????
????????????????????????????????????????????????????????????????????????????????
????????????????????????????????????????????????????????????????????????????????
????????????????????????????????????????????????????????????????????????????????
????????????????????????????????????????????????????????????????????????????????
???????????????????CTAAGTGATAACTTTCAAATTCAGAGAAACCCTGGAATTAATAAAAAGGGGCAATCCTGAG
CCAAATCCCGTTTTCCGAAACC-----AAAGGTTCAGAAAGTG----AAAAAAGGATAGGTGCAGAGACTCAACGGAAGC
TGTTCTAACAAATGGAGTTGGCTGCGTTAGTAGAGAAATCTTTCCATCTAAAATTCCGAAAGGATAAAGCGAAGGATAAA
CGTATATA--CATATTGAATACTATATCAAATGATTAAT-----------------------GACGACTCGACTGAATCT
GTATTTTTTATATAAAAACGGAAGAATTGGTGTGAATAGATTCCACATTGAAGAAAGAATCGAATATTCATTGATCAAAT
GATTCACTCCATAGTCTGATAGATCTTTTCAAGAATTGATTAATCGGACGAGAATAAAGATAGAGTCCCGTTCTACATGT
CAATGTCGGCAACAATGAAATTTATAGTAAGAGGAAAATCCGTCGACTTTAAAAATCGTGAGGGTTCA------------
CCCCAAAAAACGTGTTTGATCCCCCAAC??TTTATCCTATCCCCCTTTCGTTAGCGGTTCAAAAAACCTTATTCATTTAC
TCTATTCTCTTAGAAATCGATCTGGACGGAAAAGCCCTTTTCTTATCACAAATCTTGTGTTATTTATGAT-----ATACA
TATAAATGAACATCTTTGAGCAAGAAATACCCATTTGAATGGTTTACAATCGATATAACTACTCATACTGAAACTTACAA
AGTACTCT--------TTTTTAAGATCCAAGAAATTCTAGTACCTAGATAAAACTTTGTAATCCCCTTTCC?????????
????????????????????????????????????????????????????????????????????????????????
????????????????????????????????????????????????????????????????????????????????
????????????????????????????????????????????????????????????????????????????????
????????????????????????????????????????????????????????????????????????????????
????????????????????????????????????????????????????????????????????????????????
????????????????????????????????????????????????????????????????????????????????
????????????????????????????????????????????????????????????????????????????????
????????????????????????????????????????????????????????????????????????????????
????????????????????????????????????????????????????????????????????????????????
????????????????????????????????????????????????????????????????????????????????
??????????TCTCTGTTGGTTCGGATTCTAACGAATGTTTCGATAATGTGTAACAAACTCTTTCTTTATTAAATTAGAA
TACAAGAATAAAA-----GACAAAGAAAAGAAAAAA-TAGATTATCATACATACCTTTCCCTTTCGTGTAGAATAAAAAG
AAAAGATTCGAAAGATAAAAAAGATAAATAAATGAATTTATTTCCTTCTACACTCCTTGCGTTTATTTTATA-TATTCAC
TTAGATATTTAAATATAGATATATAGATACTTAGATCTATACTAAACTAAGAATTTAAAATTGAATTAAATTAATAATAA
AATATAAA-------------------------------------------------------------TTTAAAATTAA
TAAGANTTCAAA----------TTCTTAATTATAATTATTATAAGATATATTTATTTATAAATAATAATAACAGGTACAA
ATAATAAA----------------------TCGAGGCACCCATTC-TATGATAACT??????????????
>Argocoffeopsis_scandens_DQ180533_DQ180568_DQ180498
GGGTTAGAATTCAAAAAATCGGCCCCCTAATAACCAACCCATCACTTCGCATTATCTCGATCTAAAGCTAAAGAACCAGT
CAAGATGTGACCGATATATCACCTCCTTGCAGCAACTGAAATTTAGTTTATGTTTTTGCAAAAATAAATATGA-TTTTAA
GTTGG------AAAGCAAAATAGAGAAGAAAGCTGTGGATAAATGGAAAGATGAGAGAAAGAGAAAAAATATCTATGATA
TAGAATTCCAATATGTAAGGTCTATGAGTGATCTCATAAAAGGCAGTGTAATAAAGCATCAATACTGATTCATCCATAAT
TAAATGACTCTTTTTATAGAACAT---TTATAGTAGAACATTATAAAAC--------------------AAAAAAAAGAA
AGAGCTTCGAGACAATAAAGACTGAGAAAATTGACTCAAGAACAAATTTCATTACTAAGCTCCGTTGTAAAATTTGGACC
TAAACATTAAAGTAAGAAGTGATGGGAACGATGGAAACTGTGAATCCAAAAGATTTTATT-AAAATGAATCTTAATGATT
CGCCAGTCGGGATGGCGGAACAAACCGGAGATCAATTCATCTATTCTGAGAAGTCACGAGATAATCCTAAAATTGAAATG
GAAGAGTAAATATTCGCCCGCGAAAAC-TTT-CTTTTTTTTAATTCCTAAATTTGAACGATAAAAAAAAA----------
------------------CAATATGATTTCTAAAATAAAAAATCTACTCAAACAAGATACACAAATTACTAATATATTAG
ATGAAATCTCAAAGAATCCCACGATTCACTATATTAAATTTAAAAA--------ATACATGTCTATTTTATTAATTTATT
TTATAAATTAATGAAAATTGTATCTTACCTCAAATTCAAATT-----TTTTTAAATCCTTTTATTCAAATTCGCGAGGAG
CCAGATGAGAAGAAATTCTCACGTCTGGTTCTGTAGTAGAGATGTAATTCAGAAAGAACCATCAACTATAACCCCAAAAG
AACCAGATTCCGTAAACAACATAGAGGAAGAATGAAAGGAATATCTTATCGAGGTAATCGTATATGTTTCGGTAAATTTG
CTCTT-CAGGCACTTGAA???AAGTGATAACTTTCAAATTCAGAGAAACCCTGGAATTAATAAAAAGGGGCAATCCTGAG
CCAAATCCCGTTTTCCGAAACC-----AAAGGTTCAGAAAGTG----AAAAAAGGATAGGTGCAGAGACTCAACGGAAGC
TGTTCTAACAAATGGAGTTGGCTGCGTTAGTAGAGAAATCTTTCCATCTAAAATTCCGAAAGGATAAAGCGAAGGATAAA
CGTATATA--CGTATTGAATACTATATCAAATGATTAAT-----------------------GACGACTAGACTGAATCT
GTATTTTTTATATAAAAACGGAAGAATTGGTGTGAATAGATTCCACATTGAAGAAAGAATCGAATATTCATTGATCAAAT
GATTCACTCCATAGTCTGATAGATCTTTTCAAGAATTGATTAATCGGACGAGAATAAAGATAGAGTCCCGTTCTACATGT
CAATGTCGGCAACAATGAAATTTATAGTAAGAGGAAAATCCGTCGACTTTAAAAATCGTGAGGGTTCAAG-TCCCTCTAT
CCCCAAAAAACATGTTTGATCCCCCAACTATTTATCCTATCCCCCTTTCGTTAGCGGTTCAAAAAACCTTATTCATTTAC
TCTATTCTCTTAGAAATCTATCTGGACGGAAAAGCCCTTTTCTTATCACAAATCTTGTGTTATTTATGAT-----ATACA
TATAAATGAACATCTTTGAGCAAGAAATACCCATTTGAATGGTTTACAATCGATATAACTACTCATACTGAAACTTACAA
AGTACTCT--------TTTTTAAGATCCAAGAAATTCTAGTACCTAGATAAAACCTTGTAATCCCCTTTCCTTCTTTTAA
TTGA--TAG-ACCCCCATTTCTCATAAAATGA????????????????????????????????????????????????
???????????????????AAAAGTTATTTTATGTATCAATCCTTACATCTCCTACTACTGGGGGAGTAACAGCCAGTTT
TGGTATGTTGGGTGATATCATTATTGCCGAACCTAACGCCTATATTGCATTTGCAGGTAAAAGAGTAATTGAACAAACAT
TGAATACAACAGTACCTGAAGGTTCACAAGCCGCTGAATATTTATTCCAGAAGGGTTTATTCGACCTAATCGTACCGCGT
AATCTTTTAAAAAGCGTTCTTAGTGAGTTATTTCAGTTCCACGCTTTCGTTCCTTTGAA------TCAAAATGAAACAGA
GCACTAAGTTCAACAATTATTTGTTATTTGTAATAAACGAGTAGTTAGTTTATCGGAATCAAAGGAAATAAGAATGGAAT
TTTCTTTGGTGACA-----TAAGTTCGAATTGTAGAATGAATCAAAAGTTGTGGATAATTCTTTTTTACTTATATTTCTT
ATTTCT-----GATTCTTAATTAAATTTTTAATTAAGAAGTCTCTATCAAAAAAAA--GATTGAATTCTTCAAATTAGGC
AAACAAACCGAATTTCTTATTTTTATCTTACGTATATAA-----------------------TTCAAATAAAATATAAAA
AAGAAAGAG---------------------TTTTTTTTTT---ATTTTTCTCTA------TTTCCCCAAAATCCCTT-TT
TAGCTAAAAATCTCTGTTGGTTCGGATTCTAACGAATGTTTCGATAATGTGTAACAAACTCTTTCTTTATTAAATTAGAA
TACAAGAATAAAA-----GACAAAGAAAAGAAAAAA-TAGATTATCATACATACCTTTCCCTTTCGTGTAGAATAAAAAG
AAAAGATTCGAAAGATAAAAAAGATAAATAAATGAATTAATTTCCTTCTACACTCCTTGCGTTTATTTTATA-TATTCAC
TTAGATATTTAAATATAGATATATAGATACTTAGATCTATACTAAACTAAGAATTTAAAATTGAATTAAATTACTAATAA
AATATAAA-------------------------------------------------------------TTTTAAATTAA
TAAGAATTCAAA----------TTCTTAATTATAATTATTATAAGATATATTTATTTATAAATAATAATAACAGGTACAA
ATAATAAA----------------------TCGAGGCACCCATTC-TATGATAACTTTTAGCTTGCCCTC
>Calycosiphonia_macrochlamys_DQ180541_DQ180575_DQ180506
GGGTTAGAATTCAAAAAATCGGCCCCCTAATAACCAACCCATCACTTCGCATTATCTCGATCTAAAGCTAAAGAACCAGT
CAAGATGTGACCGATATATCACCTCCTTGCAGCAACTGAAATTTAGTTTATGTTTTTGCAAAAATAAATATGA-TTTTAA
GTTGG------AAAGCAAAATAGAGAAGAAAGCTGTGGATAAATGGAAAGATGAGAGAAAGAGAAAAACTATCTATGATA
TAGAATTCCAATATGTAAGGTCTATGAGTGATCTCATAAAAGGCAGTGTAATAAAGCATCAATACTGATTCATCCATAAT
TAAATGACTCTTCTTATAGAACAT---TTATAGTAGAACATTATAAAAC--------------------AAAAAAAATAA
AGAGCTTCGAGACAATAAAGACTGATAAAATTGACTCAAGAACAAATTTCATTACTAAGCTCCGTTGTAAAATTTGGACC
TAAACATTAAAGTAAGAAGTGATGGGAACGATGGAAACTGTGAATCCAAAAGATTTTATT-AAAATGAATCTTAATGATT
CGCCAGTCGGGATGGCGGAACAAACCGGAGACCAATTCATCTATTCTGAGAAGTCACTAGATAATCCTAAAATTGAAATG
GAAGAGTAAATATTCGCCCGCGAAAAC-TTT-ATTTTTTTGAATTCCTAAATTTGAAC-------------------AAT
TTAT-AAAAAAA---TAACAATATGATTTCTAAAATAAAAAATCTACTCAAACAAGATACACAAATTACTAATATATTAG
ATGAAATCTCAAAGAATACCACGATTCAATATATTAAATTTAAAAA--------ATATATGTCTATTTTATTAATTAATT
TTATTAATTAATGAAAATTGTATCTTACCTCAAATTAAAATTTTTTATTTTTGAATCCTTTTATTCAAATTCGCGAGGAG
CCAGATGAGAAGAAATTCTCACGTCTGGTTCTGTAGTAGAGATGTAATTCAGAAAGAACCATCAACTATAACCCCAAAAG
AACCAGATTCCGTAAACAACATAGAGGAAGAATGAAAGGAATATCTTATCGAGGGAATCGTATATGTTTCGGTAAATTTG
CTCTT-CAGGCACTTGAA?CTAAGTGATAACTTTCAAATTCAGAGAAACCCTGGAATTAATAAAAAGGGGCAATCCTGAG
CCAAATCCCGTTTTCCGAAACC-----AAAGGTTCAGAAAGTG----AAAAAGGGATAGGTGCAGAGACTCAACGGAAGC
TGTTCTAACAAATGGAGTTGGCTGCGTTAGTAGAGAAATCTTTCCATCTAAAATTCCGAAAGGATAAAGCGAAGGATAAA
CGTATATA--CGTATTGAATACTATATCAAATGATTAAT-----------------------GACGACTCGACTGAATCT
GTATTTTTTATATAAAAACGGAAGAATTGGTGTGAATAGATTCCACATTGAAGAAAGAATCGAATATTCATTGATCAAAT
GATTCACTCCATAGTCTGATAGATCTTTTCAAGAATTGATTAATCGGACGAGAATAAAGATAGAGTCCCGTTCTACATGT
CAATGTCGGCAACAATGAAATTTATAGTAAGAGGAAAATCCGTCGACTTTAAAAATCGTGAGGGTTCAAG-TCCCTCTAT
CCCCAAAAAACATGTTTGATCCCCCAACTATTTATCCTATCCCCCTTTCGTTAGGGGTTCAAAAAACCTTATTCATTTAC
TCTATTCTCTTAGAAATCGATCTGGACGGAAAAGCCCTTTTCTTATCACAAATCTTGTGTTATTTATGAT-----ATACA
TATAAATGAACATCTTTGAGCAAGAAATACCCATTTGAATGGTTTACAATCGATATAACTACTCATACTGAAACTTACAA
AGTACTCT--------TTTTTAAGATCCAAGAAATTCTAGTACCTAGATAAAACTTTGTAATCCCCTTTCCTTCTTTTAA
TTAACATAG-CCCCCCATTTCTCATAAAATGAGGATGCTACATTGGGACTGGTCGGGATAGCTCAG??????????????
???????????????????AAAAGTTATTTTATGTATCAATCCTTACATCTCCTACTACTGGCGGAGTAACAGCCAGTTT
TGGTATGTTGGGTGATATCATTATTGCCGAACCCAACGCCTATATTGCATTTGCAGGTAAAAGAGTAATTGAACAAACAT
TGAATACAACAGTACCTGAAGGTTCACAAGCCGCTGAATATTTATTCCAGAAGGGTTTATTCGACCTAATCGTACCGCGT
AATCTTTTAAAAAGCGTTCTTAGTGAGTTATTTCAGTTCCACGCTTTCGTTCCTTTGAA------TCAAAATGAAACAGA
GTACTAAGTTCAACAATTATTTGTTATTTGTAATAAACGAGTAGTTAGTTTATCGGAATCAAAGGAAATAAGAATGGAAT
TTTCTTTGGTGACA-----TAAGTTCGAATTGTAGAACGAATCAAAAGTTGTGGATAATTCTTTTTTACTTATATTTCTT
ATTTCT-----GATTCTTAATTAAATTTTTAATTAAGAAGTCTCTATCAAAAAAAA--GATTGAATTCTTCAAATTAGGC
AAACAAAA-GAATTTCTTATTTTTATCTTACGTATATAA-----------------------TTCAAATAAAATATAAAA
AAGAAAGAG---------------------TTTTTTTTTTTT-ATTTTTCTCTA------TTTCCCCAAAATCCCTT-TT
TAGCTAAAAATCTCTGTTGGTTCGGATTCTAACGAATCTTTCGATAATGTGTAACAAACTCTTTCTTTATTAAATTAGAA
TACAAGAATAAAA-----GACAAAGAAAAGAAAAAA-TAGATTATCATACATACCTTTCCCTTTCGTGTAGAATAAAAAG
AAAAGATTCGAAAGATAAAAAAGATAAATAAATTCATTTATTTCCTTCTACACTCCTTCCGTTTATTTTATA-TATTCAC
TTAGATATTTAAATATAGATATATAGATACTTAGATCTATACTAAACTAAGAATTTTAAATTGAATTAAATTAATAATAA
AATATGAA-------------------------------------------------------------TTTAAAATTAA
TAAGAATTCAAA----------TTCTTAATTATAATTATTATAAGATATATTTATTTATAAATAATAATAACAGGTACAA
ATAATAAA----------------------TCGAGGCACCCATTC-TATGATAACTTTTAGCTTTCCCTC
>Calycosiphonia_macrochlamys_DQ180542_DQ180576_DQ180507
GGGTTAGAATTCAAAAAATCGGCCCCCTAATAACCAACCCATCACTTCGCATTATCTCGATCTAAAGCTAAAGAACCAGT
CAAGATGTGACCGATATATCACCTCCTTGCAGCAACTGAAATTTAGTTTATGTTTTTGCAAAAATAAATATGA-TTTTAA
GTTGG------AAAGCAAAATAGAGAAGAAAGCTGTGGATAAATGGAAAGATGAGAGAAAGAGAAAAACTATCTATGATA
TAGAATTCCAATATGTAAGGTCTATGAGTGATCTCATAAAAGGCAGTGTAATAAAGCATCAATACTGATTCATCCATAAT
TAAATGACTCTTCTTATAGAACAT---TTATAGTAGAACATTATAAAAC--------------------AAAAAAAATAA
AGAGCTTCGAGACAATAAAGACTGATAAAATTGACTCAAGAACAAATTTCATTACTAAGCTCCGTTGTAAAATTTGGACC
TAAACATTAAAGTAAGAAGTGATGGGAACGATGGAAACTGTGAATCCAAAAGATTTTATT-AAAATGAATCTTAATGATT
CGCCAGTCGGGATGGCGGAACAAACCGGAGACCAATTCATCTATTCTGAGAAGTCACTAGATAATCCTAAAATTGAAATG
GAAGAGTAAATATTCGCCCGCGAAAAC-TTT-ATTTTTTTGAATTCCTAAATTTGAAC-------------------AAT
TTAT-AAAAAAA---TAACAATATGATTTCTAAAATAAAAAATCTACTCAAACAAGATACACAAATTACTAATATATTAG
ATGAAATCTCAAAGAATACCACGATTCAATATATTAAATTTAAAAA--------ATATATGTCTATTTTATTAATTAATT
TTATTAATTAATGAAAATTGTATCTTACCTCAAATTAAAATTTTTTATTTTTGAATCCTTTTATTCAAATTCGCGAGGAG
CCAGATGAGAAGAAATTCTCACGTCTGGTTCTGTAGTAGAGATGTAATTCAGAAAGAACCATCAACTATAACCCCAAAAG
AACCAGATTCCGTAAACAACATAGAGGAAGAATGAAAGGAATATCTTATCGAGGGAATCGTATATGTTTCGGTAAATTTG
CTCTT-CAGGCACTTGAA?????????????TTTCAAATTNNNAGAAACCCTGGAATTAATAAAAAGGGGCANNCCTGAG
CCAAATCCCGTTTTCCGAAACC-----AAAGGTTCAGAAAGTG----AAAAAGGGATAGGTGCAGAGACTCAACGGAAGC
TGTTCTAACAAATGGAGTTGGCTGCGTTAGTAGAGAAATCTTTCCATCTAAAATTCCGAAAGGATAAAGCGAAGGATAAA
CGTATATA--CGTATTGAATACTATATCAAATGATTAAT-----------------------GACGACTCGACTGAATCT
GTATTTTTTATATAAAAACGGAAGAATTGGTGTGAATAGATTCCACATTGAAGAAAGAATCGAATATTCATTGATCAAAT
GATTCACTCCATAGTCTGATAGATCTTTTCAAGAATTGATTAATCGGACGAGAATAAAGATAGAGTCCCGTTCTACATGT
CAATGTCGGCAACAATGAAATTTATAGTAAGAGGAAAATCCGTCGACTTTAAAAATCGTGAGGGTTCAAG-TCCCTCTAT
CCCCAAAAAACATGTTTGATCCCCCAACTATTTATCCTATCCCCCTTTCGTTAGGGGTTCAAAAAACCTTATTCATTTAC
TCTATTCTCTTAGAAATCGATCTGGACGGAAAAGCCCTTTTCTTATCACAAATCTTGTGTTATTTATGAT-----ATACA
TATAAATGAACATCTTTGAGCAAGAAATACCCATTTGAATGGTTTACAATCGATATAACTACTCATACTGAAACTTACAA
AGTACTCT--------TTTTTAAGATCCAAGAAATTCTAGTACCTAGATAAAACTTTGTAATCCCCTTTCCTTCTTTTAA
TNAACATAG-CCCCCCATTTCTCATAAAATGANNATGCTACATTGGGACTGGTCG?????????????????????????
??????????????????????????????????????????CTTACATCTCCTACTACTGGCGNANTAACAGCCAGTTT
TGGTATGTTGGGTGATATCATTATTGCCGAACCCAACGCCTATATTGCATTTGCAGGTAAAAGAGTAATTGAACAAACAT
TGAATACAACAGTACCTGAAGGTTCACAAGCCGCTGAATATTTATTCCAGAAGGGTTTATTCGACCTAATCGTACCGCGT
AATCTTTTAAAAAGCGTTCTTAGTGAGTTATTTCAGTTCCACGCTTTCGTTCCTTTGAA------TCAAAATGAAACAGA
GTACTAAGTTCAACAATTATTTGTTATTTGTAATAAACGAGTAGTTAGTTTATCGGAATCAAAGGAAATAAGAATGGAAT
TTTCTTTGGTGACA-----TAAGTTCGAATTGTAGAACGAATCAAAAGTTGTGGATAATTCTTTTTTACTTATATTTCTT
ATTTCT-----GATTCTTAATTAAATTTTTAATTAAGAAGTCTCTATCAAAAAAAA--GATTGAATTCTTCAAATTAGGC
AAACAAAA-GAATTTCTTATTTTTATCTTACGTATATAA-----------------------TTCAAATAAAATATAAAA
AAGAAAGAG---------------------TTTTTTTTTTTT-ATTTTTCTCTA------TTTCCCCAAAATCCCTT-TT
TAGCTAAAAATCTCTGTTGGTTCGGATTCTAACGAATCTTTCGATAATGTGTAACAAACTCTTTCTTTATTAAATTAGAA
TACAAGAATAAAA-----GACAAAGAAAAGAAAAAA-TAGATTATCATACATACCTTTCCCTTTCGTGTAGAATAAAAAG
AAAAGATTCGAAAGATAAAAAAGATAAATAAATTCATTTATTTCCTTCTACACTCCTTCCGTTTATTTTATA-TATTCAC
TTAGATATTTAAATATAGATATATAGATACTTAGATCTATACTAAACTAAGAATTTTAAATTGAATTAAATTAATAATAA
AATATGAA-------------------------------------------------------------TTTAAAATTAA
TAAGAATTCAAA----------TTCTTAATTATAATTATTATAAGATATATTTATTTATAAATAATAATNNCAGGTACAA
ATAATAAA----------------------TCGA????????????????????????????????????
>Calycosiphonia_spathicalyx_DQ180544_DQ180578_DQ180509
?GGTTAGAATTCAAAAAATCGGCCCCCTAATAACCAACCCATCACTTCGCATTATCTCGATCTAAAGCTAAAGAACCAGT
CAAGATGTGACCGATATATCACCTCCTTGCAGCAACTGAAATTTAGTTTATGTTTTTGCAAAAATAAATATGA-TTTTAA
GTTGG------AAAGCAAAATAGAGAAGAAAGCTGTGGATAAATGGAAAGATGAGAGAAAGAGAAAAAATATCTATGATA
TAGAATTCCAATATGTAAGGTCTATGAGTGATCTCATAAAAGGCAGTGTAATAAAGCATCAATACTGATTCATCCATAAT
TAAATGACTCTTCTTATAGAACAT---TTATAGTAGAACATTATAAAAC--------------------AAAAAAAATAA
AGAGCTTCGAGACAATAAAGACTGAGAAAATTGACTCAAGAACAAATTTCATTACTAAGCTCCGTTGTAAAATTTGGACC
TAAACATTAAAGTAAGAAGTGATGGGAACGATGGAAACTGTGAATCCAAAAGATTTTATT-AAAATGAATCTTAATGATT
CGCCAGTCGGGATGGCGGAACAAACCGGAGACCAATTCATCTATTCTGAGAAGTCACGAGATAATCCTAAAATTGAAATG
GAAGAGTAAATATTCGCCCGCGAAAAC-TTT-CTTTTTTTGAATTCCTAAATTTGAACGATAAAAAAA---------GAT
TTAT-AAAAAAA---TAACAATATGATTTCTAAAATAAAAAATCTACTCAAACAAGATACACAAATTACTAATATATTAG
ATGAAATCTCAAAGAATCCCACGATTCAATATATTAAATTTAAAAA--------ATACATGTCTATTTTATTAATTTTTT
TTATTAATTAATGAAAATTGTATCTTACCTCAAATTAAAATTTTTTATTTTTGAATCCTTTTATTCAAATTCGCGAGGAG
CCAGATGAGAAGAAATTCTCACGTCTGGTTCTGTAGTAGAGATGTAATTCAGAAAGAACCATCAACTATAACCCCAAAAG
AACCAGATTCCGTAAACAACATAGAGGAAGAATGAAAGGAATATCTTATCGAGGGAATCGTATATGTTTCGGTAAATTTG
CTCTT-CAGGCACTAGAA?CTAAGTGATAACTTTCAAATTCAGAGAAACCCTGGAATTAATAAAAAGGGGCAATCCTGAG
CCAAATCCCGTTTTCCGAAACC-----AAAGGTTCAGAAAGTG----AAAAAAGGATAGGTGCAGAGACTCAACGGAAGC
TGTTCTAACAAATGGAGTTGGCTGCGTTAGTAGAGAAATCTTTCCATCTAAAATTCCGAAAGGATAAAGCGAAGGATAAA
CGTATATA--CGTATTGAATACTATATCAAATGATTAAT-----------------------GACGACTCGACTGAATCT
GTATTTTTTATATAAAAACGGAAGAATTGGTGTGAATAGATTCCACATTGAAGAAAGAATCGAATATTCATTGATCAAAT
GATTCACTCCATAGTCTGATAGATCTTTTCAAGAATTGATTAATCGGACGAGAATAAAGATAGAGTCCCGTTCTACATGT
CAATGTCGGCAACAATGAAATTTATAGTAAGAGGAAAATCCGTCGACTTTAAAAATCGTGAGGGTTCAAG-TCCCTCTAT
CCCCAAAAAACATGTTTGATCCCCCAACTATTTATCCTATCCCCCTTTCGTTAGCGGTTCAAAAAACCTTATTCATTTAC
TCTATTCTCTTAGAAATCGATCTGGACGGAAAAGCCCTTTTCTTATCACAAATCTTGTGTTATTTATGAT-----ATACA
TATAAAT-AACATCTTTGAGCAAGAAATACCCATTTGAATGGTTTACAATCGATATAACTACTCATACTGAAACTTACAA
AGTACTCT--------TTTTTAAGATCCAAGAAATTCTAGTACCTAGATAAAACTTTGTAATCCCCTTTCCTTCTTTTAA
TTGACATAG-CCCCCCATTTCTCATAAAATGAGGATGCTACATTGGGACTGGTCGGGATAGCTCAGATGGTAGAGCAGA?
???????????????????AAAAGTTATTTTATGTATCAATCCTTACATCTCCTACTACTGGCGGAGTAACAGCCAGTTT
TGGTATGTTGGGTGATATCATTATTGCCGAACCCAACGCCTATATTGCATTTGCAGGTAAAAGAGTAATTGAACAAACAT
TGAATACAACAGTACCTGAAGGTTCACAAGCCGCTGAATATTTATTCCAGAAGGGTTTATTCGACCTAATCGTACCGCGT
AATCTTTTAAAAAGCGTTCTTAGTGAGTTATTTCAGTTCCACGCTTTCGTTCCTTTGAA------TCAAAATGAAACAGA
GCACTAAGTTCAACAATTATTTGTTATTTGTAATAAACGAGTAGTTAGTTTATCGGAATCAAAGGAAATAAGAATGGAAT
TTTCTTTGGTGACA-----TAAGTTCGAATTGTAGAACGAATCAAAAGTTGTGGATAATTCTTTTTTACTTATATTTCTT
ATTTCT-----GATTCTTAATTCAATTTTTAATTAAGAAGTCTCTATCAAAAAAAA--GATTGAATTCTTCAAATTAGGC
AAACAAAACGAATTTCTTATTTTTATCTTACGTATATAA-----------------------TTCAAATAAAATATAAAA
AAGAAAGAG---------------------TTTTTTTTTTTT-ATTTTTCTCTA------TTTCCCCAAAATCCCTT-TT
TAGCTAAAAATCTCTGTTGGTTCGGATTCTAACGAATCTTTCGATAATGTGTAACAAACTCTTTCTTTATTAAATTAGAA
TACAAGAATAAAA-----GACAAAGAAAAGAAAAAA-TAGATTATCATACATACCTTTCCCTTTCGTGTAGAATAAAAAG
AAAAGATTCGAAAGATAAAAAAGATAAATAAATTCATTTATTTCCTTCTACACTCCTTGCGTTTATTTTATA-TATTCAC
TTAGATATTTAAATATAGATATATAGATACTTAGATCTATACTAAACTAAGAATTTAAAATTGAATTAAATTAATAATAA
AATATAAA-------------------------------------------------------------TTTAAAATTAA
TAAGAATTCAAA----------TTCTTAATTATAATTATTATAAGATATATTTATTTATAAATAATAATAACAGGTACAA
ATAATAAA----------------------TCGAGGCACCCATTC-TATGATAACTTTTAGCTTTCCCTC
>Calycosiphonia_spathicalyx_DQ180543_DQ180577_DQ180508
GGGTTAGAATTCAAAAAATCGGCCCCCTAATAACCAACCCATCACTTCGCATTATCTCGATCTAAAGCTAAAGAACCAGT
CAAGATGTGACCGATATATCACCTCCTTGCAGCAACTGAAATTTAGTTTATGTTTTTGCAAAAATAAATATGA-TTTTAA
GTTGG------AAAGCAAAATAGAGAAGAAAGCTGTGGATAAATGGAAAGATGAGAGAAAGAGAAAAAATATCTATGATA
TAGAATTCCAATATGTAAGGTCTATGAGTGATCTCATAAAAGGCAGTGTAATAAAGCATCAATACTGATTCATCCATAAT
TAAATGACTCTTCTTATAGAACAT---TTATAGTAGAACATTATAAAAC--------------------AAAAAAAATAA
AGAGCTTCGAGACAATAAAGACTGAGAAAATTGACTCAAGAACAAATTTCATTACTAAGCTCCGTTGTAAAATTTGGACC
TAAACATTAAAGTAAGAAGTGATGGGAACGATGGAAACTGTGAATCCAAAAGATTTTATT-AAAATGAATCTTAATGATT
CGCCAGTCGGGATGGCGGAACAAACCGGAGACCAATTCATCTATTCTGAGAAGTCACGAGATAATCCTAAAATTGAAATG
GAAGAGTAAATATTCGCCCGCGAAAAC-TTT-CTTTTTTTGAATTCCTAAATTTGAACGATAAAAAAA---------GAT
TTAT-AAAAAAA---TAACAATATGATTTCTAAAATAAAAAATCTACTCAAACAAGATACACAAATTACTAATATATTAG
ATGAAATCTCAAAGAATCCCACGATTCAATATATTAAATTTAAAAA--------ATACATGTCTATTTTATTAATTTTTT
TTATTAATTAATGAAAATTGTATCTTACCTCAAATTAAAATTTTTTATTTTTGAATCCTTTTATTCAAATTCGCGAGGAG
CCAGATGAGAAGAAATTCTCACGTCTGGTTCTGTAGTAGAGATGTAATTCAGAAAGAACCATCAACTATAACCCCAAAAG
AACCAGATTCCGTAAACAACATAGAGGAAGAATGAAAGGAATATCTTATCGAGGGAATCGTATATGTTTCGGTAAATTTG
CTCTT-CAGGCACTAGAA?CTAAGTGATAACTTTCAAATTCAGAGAAACCCTGGAATTAATAAAAAGGGGCAATCCTGAG
CCAAATCCCGTTTTCCGAAACC-----AAAGGTTCAGAAAGTG----AAAAAAGGATAGGTGCAGAGACTCAACGGAAGC
TGTTCTAACAAATGGAGTTGGCTGCGTTAGTAGAGAAATCTTTCCATCTAAAATTCCGAAAGGATAAAGCGAAGGATAAA
CGTATATA--CGTATTGAATACTATATCAAATGATTAAT-----------------------GACGACTCGACTGAATCT
GTATTTTTTATATAAAAACGGAAGAATTGGTGTGAATAGATTCCACATTGAAGAAAGAATCGAATATTCATTGATCAAAT
GATTCACTCCATAGTCTGATAGATCTTTTCAAGAATTGATTAATCGGACGAGAATAAAGATAGAGTCCCGTTCTACATGT
CAATGTCGGCAACAATGAAATTTATAGTAAGAGGAAAATCCGTCGACTTTAAAAATCGTGAGGGTTCAAG-TCCCTCTAT
CCCCAAAAAACATGTTTGATCCCCCAACTATTTATCCTATCCCCCTTTCGTTAGCGGTTCAAAAAACCTTATTCATTTAC
TCTATTCTCTTAGAAATCGATCTGGACGGAAAAGCCCTTTTCTTATCACAAATCTTGTGTTATTTATGAT-----ATACA
TATAAAT-AACATCTTTGAGCAAGAAATACCCATTTGAATGGTTTACAATCGATATAACTACTCATACTGAAACTTACAA
AGTACTCT--------TTTTTAAGATCCAAGAAATTCTAGTACCTAGATAAAACTTTGTAATCCCCTTTCCTTCTTTTAA
TTGACATAG-CCCCCCATTTCTCATAAAATGAGGATGCTACATTGGGACTGGTCGGGATAGCTCAGATGGTAGAGCAGAG
GACTG??????????????AAAAGTTATTTTATGTATCAATCCTTACATCTCCTACTACTGGCGGAGTAACAGCCAGTTT
TGGTATGTTGGGTGATATCATTATTGCCGAACCCAACGCCTATATTGCATTTGCAGGTAAAAGAGTAATTGAACAAACAT
TGAATACAACAGTACCTGAAGGTTCACAAGCCGCTGAATATTTATTCCAGAAGGGTTTATTCGACCTAATCGTACCGCGT
AATCTTTTAAAAAGCGTTCTTAGTGAGTTATTTCAGTTCCACGCTTTCGTTCCTTTGAA------TCAAAATGAAACAGA
GCACTAAGTTCAACAATTATTTGTTATTTGTAATAAACGAGTAGTTAGTTTATCGGAATCAAAGGAAATAAGAATGGAAT
TTTCTTTGGTGACA-----TAAGTTCGAATTGTAGAACGAATCAAAAGTTGTGGATAATTCTTTTTTACTTATATTTCTT
ATTTCT-----GATTCTTAATTCAATTTTTAATTAAGAAGTCTCTATCAAAAAAAA--GATTGAATTCTTCAAATTAGGC
AAACAAAACGAATTTCTTATTTTTATCTTACGTATATAA-----------------------TTCAAATAAAATATAAAA
AAGAAAGAG---------------------TTTTTTTTTTTT-ATTTTTCTCTA------TTTCCCCAAAATCCCTT-TT
TAGCTAAAAATCTCTGTTGGTTCGGATTCTAACGAATCTTTCGATAATGTGTAACAAACTCTTTCTTTATTAAATTAGAA
TACAAGAATAAAA-----GACAAAGAAAAGAAAAAA-TAGATTATCATACATACCTTTCCCTTTCGTGTAGAATAAAAAG
AAAAGATTCGAAAGATAAAAAAGATAAATAAATTCATTTATTTCCTTCTACACTCCTTGCGTTTATTTTATA-TATTCAC
TTAGATATTTAAATATAGATATATAGATACTTAGATCTATACTAAACTAAGAATTTAAAATTGAATTAAATTAATAATAA
AATATAAA-------------------------------------------------------------TTTAAAATTAA
TAAGAATTCAAA----------TTCTTAATTATAATTATTATAAGATATATTTATTTATAAATAATAATAACAGGTACAA
ATAATAAA----------------------TCGAGGCACCCATTC-TATGATAACTTTTAGCTTTCCCTC
>Kupeantha_ebo_MG214508_MG214513_MG214505
???????????????????CGGCCCC-TAATAACCAACCCATCACTTCGCATTATCTCGATCTAAAGCTANNGAACCAGT
CAAGATGTGACCGATATATCACCTCCTTGCAGCAACTGAAATTTAGTTTACGTTTTTGCAAAAATAAATATGA-TTTTAA
GTTGG------AAAGCAAAATAGAGAAGAAAGCTGTGGATAAATGGAAAGATGAGAGAAAGAGAAAAAATATCTATGATA
TAGAATTCCAATATGTAAGGTCTATGAGTGATCTCATAAAAGGCAGTGTAATANAGCATCAATACTGATTCATCCATA??
????????????????????????????????????????????????????????????????????????????????
????????????????????????????????????????????????????????????????????????????????
????????????????????????????????????????????????????????????????????????????????
????????????????????????????????????????????????????????????????????????????????
????????????????????????????????????????????????????????????????????????????????
????????????????????????????????????????????????????????????????????????????????
????????????????????????????????????????????????????????????????????????????????
????????????????????????????????????????????????????????????????????????????????
????????????????????????????????????????????????????????????????????????????????
????????????????????????????????????????????????????????????????????????????????
???????????????????CTA-GTGATA-CTTTCAA-TTCAGAGAAACCCTGGAATTAATAAAAAGGGGCAATCCTGAG
CCAAATCCCGTTTTCCGAAACC-----AAAGGTTCAGAAAGTG----AAAAAAGGATAGGTGCAGAGACTCAACGGAAGC
TGTTCTAACAAATGGAGTTGGCTGCGTTAGTAGAGAAATCTTTCCATCTAAAATTCCGAAAGGATAAAGCGAAGGATAAA
CGTATATA--CGTATTGAATACTATATCAAATGATTAAT-----------------------GACGACTCGACTGAATCT
GTATTTTTTATATAAAAACGGAAGAATTGGTGTGAATAGATTCCACATTGAAGAAAGAATCGAATATTCATTGATCAAAT
GATTCACTCCATAGTCTGATAGATCTTTTCAAGAATTGATTAATCGGACGAGAATAAAGATAGAGTCCCGTTATACATGT
CAATGTCGGCAACAATGAAATTTATAGTAAGAGGAAAATCCGTCGACTTTA?????????????????????????????
?????????ACATGTTTGATCCCCCATCTATTTATCCTATCCCCCTTTCGTTAGCGGTTCAAAAAACCTTATTCATTTAC
TCTATTCTCTTAGAAATCGATCTGGACGGAAAAGCCCTTTTCTTATCACAAATCTTGTGTTATTTATGAT-----ATACA
TATAAATGAACATCTTTGAGCAAGAAATACCTATTTGAATGGTTTACAATCGATATAACTACTCATACTGAAACTTACAA
AGTACTCT--------TTTTTAAGATCCAAGAAATTCTAGTACGTAGATAAAACTTTGTAATCCCCTTTCCTTCTTTNNN
NNNNNNNNN-CCCCCCATTTCTCATAAAATGAGGATGCTACATTGGGA????????????????????????????????
????????????????????????????????????????????????????????????????????????????????
????????????????????????????????????????????????????????????????????????????????
????????????????????????????????????????????????????????????????????????????????
????????????????????????????????????????????????????????????????????????????????
????????????????????????????????????????????????????????????????????????????????
????????????????????????????????????????????????????????????????????????????????
????????????????????????????????????????????????????????????????????????????????
????????????????????????????????????????????????????????????????????????????????
????????????????????????????????????????????????????????????????????????????????
?????????????????????????????????????????????????????ACAAACTCTTTCTTTATTAAATTAGAA
TACAAGAATAAAA-----GACAAAGAAAAGAAAAAA-TAGATTATCATACATACCTTTCCCTTTCGTGTAGAATAAAAAG
AAAAGATTCGAAAGATAAAAAAGATAAATAAATGAATTTATTTCCTTCTACACTCCTTGCGTTTATNTTATA-TATTCAC
TTAGATATTTAAATATAGATA--------CTTAGATCTATACTAAACTAAGGATTTAAAATTGAATTAAATTAATAATAA
AATAGAAA-------------------------------------------------------------TTGAAAATTAA
TAAGAGGNCGAA----------TTCTTAATTATAATTATTATAAGATATATTTATTTATAAATAA???????????????
??????????????????????????????????????????????????????????????????????
>Kupeantha_fosimondi_/_MG214515_MG214506
????????????????????????????????????????????????????????????????????????????????
????????????????????????????????????????????????????????????????????????????????
????????????????????????????????????????????????????????????????????????????????
????????????????????????????????????????????????????????????????????????????????
????????????????????????????????????????????????????????????????????????????????
????????????????????????????????????????????????????????????????????????????????
????????????????????????????????????????????????????????????????????????????????
????????????????????????????????????????????????????????????????????????????????
????????????????????????????????????????????????????????????????????????????????
????????????????????????????????????????????????????????????????????????????????
????????????????????????????????????????????????????????????????????????????????
????????????????????????????????????????????????????????????????????????????????
????????????????????????????????????????????????????????????????????????????????
????????????????????????????????????????????????????????????????????????????????
???????????????????CTAAGTGATAACTTTCAAATTCAGAGAAACCCTGGAATTAATAAAAAGGGGCAATCCTGAG
CCAAATCCCGTTTTCCGAAACC-----AAAGGTTCAGAAAGTG----AAAAAAGGATAGGTGCAGAGACTCAACGGAAGC
TGTTCTAACAAATGGAGTTGGCTGCGTTAGTAGAGAAATCTTTCCATCTAAAATTCCGAAAGGATAAAGCGAAGGATAAA
CGTATATA--CGTATTGAATACTATATCAAATGATTAAT-----------------------GACGACTCGACTGAATCT
GTATTTTTTATATAAAAACGGAAGAATTGGTGTGAATAGATTCCACATTGAAGAAAGAATCGAATATTCATTGATCAAAT
GATTCACTCCATAGTGTGATAGATCTTTTCAAGAATTGATTAATCGGACGAGAATAAAGATAGAGTCCCGTTATACATGT
CAATGTCGGCAACAATGAAATTTATAGTAAGAGGAAAATCCGTCGACTT???????????????????????????????
????????????????????????????????????????????????????????????????????????????????
????????????????????????????????????????????????????????????????????????????????
????????????????????????????????????????????????????????????????????????????????
????????????????????????????????????????????????????????????????????????????????
????????????????????????????????????????????????????????????????????????????????
????????????????????????????????????????????????????????????????????????????????
????????????????????????????????????????????????????????????????????????????????
????????????????????????????????????????????????????????????????????????????????
????????????????????????????????????????????????????????????????????????????????
????????????????????????????????????????????????????????????????????????????????
????????????????????????????????????????????????????????????????????????????????
????????????????????????????????????????????????????????????????????????????????
????????????????????????????????????????????????????????????????????????????????
????????????????????????????????????????????????????????????????????????????????
????????????????????????????????????????????????????????????????????????????????
????????????????????????????????????????????????????????????????????????????????
?????????????????????????????????????????????TTCTACACTCCTNGCGTTTNNTCTATN-TATTCAC
TTGGATATTTGAATATAGATA--------CTTAGATCTATACTAAACTAAGGATTTAAAATTGAATTAAATTAATAATAA
AATACTAAA------------------------------------------------------------TTTAAAATTAA
TAAGAATNNGNA----------TTCTTAATTATAATTATTATAAGATATATTTATTTATAAATAATAATAACAGGTACAA
ATAATAAA----------------------TCGAGGCACCCATTC-TATGATAACTTT-AGCTTC?????
>Kupeantha_kupensis_MG214510_MG214514_MG214503
???TGANGGGGATGAAAATCGGCCCC-TAATA-CCAACCCATCACTTCGCATTATCTCGATCTAAAGCNCCCCTTCCAGT
CAAGATGTGACCGATATATCACCTCCTTGCAGCACCTGAAATTGAGTTTATGTTTTTGCAAAAATAAATATGA-TTTTAA
GTTGG------AAAGCAAAATAGAGAAGAAAGCTGTGGATAAATGGAAAGATGAGAGAAAGAGAAAAAATATCTATGATA
TAGAATTCCAATATGTAAGGTCTATGAGTGATCTCATAAAAGGCAGTGTAATAAAGCATCAATACTGATTCATCCATAAT
TAAATGACTCTTCTTATAGAACATT--TTATAGTAGAACATTATAAAAC--------------------AAAAAAAATAA
AGAGCTTCGAGACAATAAAGACTGAGAAAATTGACTCAAGAACAAATTTCATTACTAAGCTCCGTTGTAAAATTTGGACC
TAAACATTAAAGTAAGAAGTGATGGGAACGATGGAAACTGTGAATCCAAAAGATTTTATT-AAAATGAATCTTAATGATT
CGCCAGTCGGGATGGCGGAACAAACCGAAGACCAATTCATCTATTCTGAGAAGTCACGAGATAATCCTAAAATTGAAATG
GAAGAGTAAATATTCGCCCGCGAAAAC-TTTCTTTTTTTTTAATTCCTAAATTTGAAC-------------------AAT
TTAT-AAAAAAA---TAACAATATGATTTCTAAAATAAAAAATCTACTCAAACAAGATACACMAATTACTAATATATTAG
ATGAAATCTCAAAGAATCCCACGATTCAATATATTAAATTTTAAAA--------ATACATGTCTATTTTATT--------
-----AATTAATGAAAATTGTATCTTACCTCAAATTCAAATTTTTTATTTTTGAATCCTTTTATTCAAATTCGCGAGGAG
CCAGATGAGAAGAAATTCTCACGTCTGGTTCTGTAGTAGAGATGTAATTCAGAAAGAACCATCAACTATAACCCCAAAAG
AACCAGATTCCGTAAACAACATAGAGGAAGAATGANAGGAATATCTTATCGAGGGAATCGTATATGTTTCGGTANGTGGG
GNCTTCCAGGCACTTGAA?CTAAGTGATAACTTTCAAATTCAGAGAAACCCTGGAATTAATAAAAAGGGGCAATCCTGAG
CCAAATCCCGTTTTCCGAAACC-----AAAGGTTCAGAAAGTG----AAAAAAGGATAGGTGCAGAGACTCAACGGAAGC
TGTTCTAACAAATGGAGTTGGCTGCGTTAGTAGAGAAATCTTTCCATCTAAAATTCCGAAAGGATAAAGCGAAGGATAAA
CGTATATA--CGTATTGAATACTATATCAAATGATTAAT-----------------------GACGACTCGACTGAATCT
GTATTTTTTATATAAAAACGGAAGAATTGGTGTGAATAGATTCCACATTGAAGAAAGAATCGAATATTCATTGATCAAAT
GATTCACTCCATAGTCTGATAGATCTTTTCAAGAATTGATTAATCGGACGAGAATAAAGATAGAGTCCCGTTATACATGT
CAATGTCGGCAACAATGAAATTTATAGTAAGAGGAAAATCCGTCGACTTTAAAAATCGTGAGGGTTCAAGGTCC-TCTAT
CCCCAAAAAACATGTTTGATCCCCCAACTATTTATCCTATCCCCCTTTCGTTAGCGGTTCAAAAAACCTTATTCATTTAC
TCTATTCTCTTAGAAATCGATCTGGACGGAAAAGCCCTTTTCTTATCACAAATCTTGTGTTATTTATGAT-----ATACA
TATAAATGAACATCTTTGAGCAAGAAATACCTATTTGAATGGTTTACAATCGATATAACTACTCATACTGAAACTTACAA
AGTACTCT--------TTTTTAAGATCCAAGAAATTCTAGTACCTAGATAAAACTTTGTAATCCCCTTTCCTTCTTTTAA
TTGACATAG-CCCCCCATTTCTCATAAAATGAGGATGCTACATTGGGACTGGTCGGGATAGCTCAGATGGTAGAGCAGAG
GACTGAAAATCCTCGTGT?AAAAGTTATTTTATGTATCAATCCTTACATCTCCTACTACTGGCGGAGTAACAGCCAGTTT
TGGTATGTTGGGTG??????????????????????????????????????????????????????????????????
????????????????????????????????????????????????????????????????????????????????
????????????????????????????????????????????????????????????????????????????????
????????????????????????????????????????????????????????????????????????????????
????????????????????????????????????????????????????????????????????????????????
????????????????????????????????????????????????????????????????????????????????
????????????????????????????????????????????????????????????????????????????????
????????????????????????????????????????????????????????????????????????????????
????????????????????????????????????????????????????????????????????????????????
???????????????????????????????????????GATTATCATACATACCTTTCCCTTTCGTGTAGAATAAAAAG
AAANGATTCGAAAGATAAAAAAGATAAATAAATGAATTTATTTCCTTCTACACTCCTTGCGTTTATTTTATA-TATTCAC
TTAGATATTTAAATATAGATA--------CTTAGATCTATACTAAACTAAGGATTTAAAATTGAATTAAATTAATAATAA
AATATAAA-------------------------------------------------------------TTTAAAATTAA
TAAGAATTCAAA----------TTCTTAATTATAATTATTATAAGATATATTTATTTATAAATAATAATAACAGGTACAA
ATAATAAA----------------------TCGAGGCACCCATTCCTATGATAACTTT-AGCTTC?????
>Kupeantha_spathulata_DQ180540_DQ180565_DQ180505
GGGTTAGAATTCAAAAAATCGGCCCCCTAATAACCAACCCATCACTTCGCATTATCTCGATCTAAAGCTAAAGAACCAGT
CAAGATGTGACCGATATATCACCTCCTTGCAGCAACTGAAATTTCGTTTATGTTTTTGCAAAAATAAATATGA-TTTTAA
GTTGG------AAAGCAAAATAGAGAAGAAAGCTGTGGATAAATGGAAAGATGAGAGAAAGAGAAAAAATATCTATGATA
TAGAATTCCAATATGTAAGGTCTATGAGTGATCTCATAAAAGGCAGTGTAATAAAGCATCAATACTGATTCATCCATAAT
TAAATGACTCTTCTTATAGAACATT--TTATAGTAGAACATTATAAAAC--------------------AAAAAAAAAAA
AGAGCTTCGAGACAATAAAGACTGAGAAAATTGACTCAAGAACAAATTTCATTACTAAGCTCCGTTGTAAAATTTGGACC
TAAACATTAAAGTAAGAAGTGATGGGAACGATGGAAACTGTGAATCCAAAAGATTTTATT-AAAATGAATCTTAATGATT
CGCCAGTCGGGATGGCGGAACAAACCGAAGACCAATTCATCTATTCTGAGAAGTCACGAGATAATCCTAAAATTGAAATG
GAAGAGTAAATATTCGCCCGCGAAAAC-TTT-CTTTTTTTGAATTCCTAAATTTGAACGATAAAAAAAAA------CAAT
TTAT-AAAAAAA---TAACAATATGATTTCTAAAATAAAAAATCTACTCAAACAAGATACACAAATTACTAATATATTAG
ATGAAATCTCAAAGAATCCCACGATTCAATATATTAAATTTTAAAA--------ATACATGTCTAT--------------
-------------------------------AAATTAAAAATTTTTCTTTTTGAATCCTTTTATTCAAATTCGCGAGGAG
CCAGATGAGAAGAAATTCTCACGTCTGGTTCTGTAGTAGAGATGTAATTCAGAAAGAACCATCAACTATAACCCCAAAAG
AACCAGATTCCGTAAACAACATAGAGGAAGAATGAAAGGAATATCTTATCGAGGGAATCGTATATGTTTCGGTAAATTTG
CTCTT-CAGGCACTTGAA?CTAAGTGATAACTTTCAAATTCAGAGAAACCCTGGAATTAATAAAAAGGGGCAATCCTGAG
CCAAATCCCGTTTTCCGAAACC-----AAAGGTTCAGAAAGTG----AAAAAAGGATAGGTGCAGAGACTCAACGGAAGC
TGTTCTAACAAATGGAGTTGGCTGCGTTAGTAGAGAAATCTTTCCATCTAAAATTCCGAAAGGATAAAGCGAAGGATAAA
CGTATATA--CGTATTGAATACTATATCAAATGATTAAT-----------------------GACGACTCGACTGAATCT
GTATTTTTTATATAAAAACGGAAGAATTGGTGTGAATAGATTCCACATTGAAGAAAGAATCGAATATTCATTGATCAAAT
GATTCACTCCATAGTCTGATAGATCTTTTCAAGAATTGATTAATCGGACGAGAATAAAGATAGAGTCCCGTTATACATGT
CAATGTCGGCAACAATGAAATTTATAGTAAGAGGAAAATCCGTCGACTTTAAAAATCGTGAGGGTTCAAG-TCCCTCTAT
CCCCAAAAAACATGTTTGATCCCCCAACTATTTATCCTATCCCCCTTTCGTTAGCGGTTCAAAAAACCTTATTCATTTAC
TCTATTCTCTTAGAAATCGATCTGGACGGAAAAGCCCTTTTCTTATCACAAATCTTGTGTTATTTATGAT-----ATACA
TATAAATGAACATCTTTGAGCAAGAAATACCTATTTGAATGGTTTACAATCGATATAACTACTCATACTGAAACTTACAA
AGTACTCT--------TTTTTAAGATCCAAGAAATTCTAGTACCTAGATAAAACTTTGTAATCCCCTTTCCTTCTTTTAA
TTGACATAG-CCCCCCATTTCTCATAAAATGAGGATGCTACATTGGGACTGGTCGGGATAGCTCAGATGGTAGAGCAGAG
GACTGAAAATCCTCGTGT?AAAAGTTATTTTATGTATCAATCCTTACATCTCCTACTACTGGCGGAGTAACAGCCAGTTT
TGGTATGTTGGGTGATATCATTATTGCCGAACCCAACGCCTATATTGCATTTGCAGGTAAAAGAGTAATTGAACAAACAT
TGAATACAACAGTACCTGAAGGTTCACAAGCCGCTGAATATTTATTCCAGAAGGGTTTATTCGACCTAATCGTACCGCGT
AATCTTTTAAAAAGCGTTCTTAGTGAGTTATTTCAGTTCCACGCTTTCGTTCCTTTGAA------TCAAAATGAAACAGA
GCACTAAGTTCAACAATTATTTGTTATTTGTAATAAACGAGTAGTTAGTTTATCGGAATCAAAGGAAATAAGAATGGAAT
TTTCTTTGGTGACA-----TAAGTTCGAATTGTAGAACGAATCAAAAGTTGTGGATAATTCTTTTTTACTTATATTTCTT
ATTTCT-----GATTCTTAATTAAATTTTTAATTAAGAAGTCTCTATCAAAAAAAA--GATTGAATTCTTCAAATTAGGC
AAACAAAACGAATTTCTTATTTTTATCTTACGTATATAA-----------------------TTCAAATAAAATATAAAA
AAGAAAGAGTCAAATATAAAAAAGAAAGAGTTTTTTTTTTT--ATTTTTCTCTA------TTTCCCCAAAATCCCTT-TT
TAGCTAAAAATCTCTGTTGGTTCGGATTCTAACGAATCTTTCGATAATGTGTAACAAACTCTTTCTTTATTAAATTAGAA
TACAAGAATAAAA-----GACAAAGAAAAGAAAAAA-TAGATTATCATACATACCTTTCCCTTTCGTGTAGAATAAAAAG
AAAAGATTCGAAAGATAAAAAAGATAAATAAATGAATTTATTTCCTTCTACACTCCTTGCGTTTATTTTATA-TATTCAC
TTAGATATTTAAATATAGATA--------CTTAGATCTATACTAAACTAAGGATTTTAAATTGAATTAAATTAATAATAA
AATATAAA-------------------------------------------------------------TTTAAAATTAA
TAAGAATTCAAA----------TTCTTAATTATAATTATTATAAGATATATTTATTTATAAATAATAATAACAGGTACAA
ATAATAAA----------------------TCGAGGCACCCATTC-TATGATAACTTTTAGCTTTCCCTC
